# Supplementary material for: ELLI-1, a novel germline protein, modulates RNAi activity and P-granule accumulation in Caenorhabditis elegans
Source: PLoS Genet. 2017 Feb 9;13(2):e1006611. doi: 10.1371/journal.pgen.1006611 (PMC5325599; doi:10.1371/journal.pgen.1006611)
Supplement: S1 Table — (XLSX) [file pgen.1006611.s001.xlsx]

## Sheet: Sheet1
WormBase Gene	GeneName	ratio	LogRatio	Pvalue	Qvalue	>1.2&SigQ	csr-1 reg (Campbell 2015)	Pgran reg (Campbell 2015)	CSR-1 Targ (Claycomb 2009)	Germline enriched (Reinke 2004)	Soma enriched (Reinke 2004)	RNAi
WBGene00007063; Dscr: 2L52.1 encodes a protein with sequence similarity to GLI-family zinc-finger transcription factors; deletion mutations in 2L52.1 are reported to be homozygous viable.; Molecule: 2L52.1; Class: not known ...	2L52.1	1.07576	0.116819	0.453244	0.758812	No	No	No	No	No	No	No
WBGene00007064; Dscr: 2RSSE.1 encodes a protein that contains a RhoGAP domain and that is similar to Drosophila RhoGAP71E whose activity regulates the number and guidance of mushroom body axons.; Molecule: 2RSSE.1a; Class: not known ...	2RSSE.1	0.960003	-0.0500944	0.637866	0.882867	No	No	No	No	No	No	No
WBGene00044951; Dscr: none available; Molecule: 2RSSE.3; Class: not known ...	2RSSE.3	1.10396	0.118607	0.755657	0.943429	No	No	No	No	No	No	No
WBGene00201913; Dscr: none available; Molecule: 2RSSE.8; Class: not known ...	2RSSE.8	0.916327	-0.113036	0.794403	0.957831	No	No	No	No	No	No	No
WBGene00007066; Dscr: none available; Molecule: 3R5.2; Class: not known ...	3R5.2	0.977693	-0.0345255	0.55308	0.832368	No	No	No	No	No	No	No
WBGene00007067; Dscr: none available; Molecule: 4R79.2a; Class: not known ...	4R79.2	1.1022	0.188548	0.464706	0.766529	No	No	No	No	No	No	No
WBGene00007069; Dscr: none available; Molecule: 6R55.2; Class: not known ...	6R55.2	0.542872	-0.607725	0.251063	0.777114	No	No	No	No	Yes	No	No
WBGene00017071; Dscr: none available; Molecule: D2096.3; Class: Acid Alpha Glucosidase Relate ...	aagr-1	0.962706	-0.0627998	0.578243	0.84979	No	No	No	No	Yes	No	No
WBGene00019895; Dscr: none available; Molecule: R05F9.12; Class: Acid Alpha Glucosidase Relate ...	aagr-2	0.995809	-0.00243998	0.981874	0.996559	No	No	No	No	No	Yes	No
WBGene00009583; Dscr: none available; Molecule: F40F9.6a; Class: Acid Alpha Glucosidase Relate ...	aagr-3	0.949794	-0.0737122	0.303432	0.817471	No	No	No	Yes	No	No	No
WBGene00018682; Dscr: none available; Molecule: F52D1.1; Class: Acid Alpha Glucosidase Relate ...	aagr-4	0.687231	-0.541165	6.66484e-08	0.000313901	Yes	Yes	No	No	No	No	No
WBGene00019801; Dscr: aak-1 encodes one of two C. elegans homologs of the catalytic alpha subunit of AMP-activated protein kinases (AMPKs); aak-1 activity is required, in parallel with aak-2 and downstream of daf-2, daf-7, and par-4, for negative regulation of germline proliferation during dauer development.; Molecule: PAR2.3a; Class: AMP-Activated Kinase ...	aak-1	1.08182	0.115073	0.256521	0.782489	No	No	No	Yes	No	No	No
WBGene00020142; Dscr: aak-2 encodes one of two C. elegans homologs of the catalytic alpha subunit of AMP-activated protein kinases (AMPKs); in C. elegans, aak-2 functions downstream of environmental stressors, energy level signals (AMP:ATP ratio), and daf-2-mediated insulin signaling to positively regulate adult lifespan; in regulating lifespan, aak-2 likely acts in parallel with daf-16/FOXO; aak…	aak-2	0.937205	-0.0890495	0.431244	0.744201	No	No	No	No	No	No	No
WBGene00010115; Dscr: aakb-1 encodes one of two C. elegans AMP kinase (AMPK) beta regulatory subunits.; Molecule: F55F3.1; Class: AMP-Activated Kinase Beta subunit ...	aakb-1	0.959236	-0.0689491	0.511986	0.802901	No	No	No	No	No	No	No
WBGene00012928; Dscr: aakb-2 encodes one of two C. elegans AMP kinase (AMPK) beta regulatory subunits.; Molecule: Y47D3A.15; Class: AMP-Activated Kinase Beta subunit ...	aakb-2	0.807011	-0.311403	0.000547757	0.0289868	Yes	No	No	Yes	No	No	No
WBGene00013732; Dscr: aakg-1 is orthologous to the human gene AMP-ACTIVATED PROTEIN KINASE GAMMA SUBUNIT (PRKAG2; OMIM:602743), which when mutated leads to disease; aakg-1 encodes one of five C. elegans AMP kinase (AMPK) gamma regulatory subunits.; Molecule: Y111B2A.8; Class: AMP-Activated protein Kinase Gamma subunit ...	aakg-1	1.05158	0.0711804	0.481975	0.7805	No	No	No	No	No	No	No
WBGene00020633; Dscr: aakg-2 encodes one of five C. elegans AMP kinase (AMPK) gamma regulatory subunits.; Molecule: T20F7.6; Class: AMP-Activated protein Kinase Gamma subunit ...	aakg-2	0.966937	-0.0474961	0.351037	0.765636	No	No	No	No	No	No	No
WBGene00021527; Dscr: aakg-3 encodes one of five C. elegans AMP kinase (AMPK) gamma regulatory subunits.; Molecule: Y41G9A.3; Class: AMP-Activated protein Kinase Gamma subunit ...	aakg-3	0.864248	-0.20843	0.113597	0.566158	No	No	No	No	No	No	No
WBGene00020135; Dscr: aakg-4 encodes one of five C. elegans AMP kinase (AMPK) gamma regulatory subunits.; Molecule: T01B6.3a; Class: AMP-Activated protein Kinase Gamma subunit ...	aakg-4	1.139	0.171813	0.332496	0.811857	No	No	No	No	No	No	No
WBGene00011276; Dscr: aakg-5 encodes one of five C. elegans AMP kinase (AMPK) gamma regulatory subunits.; Molecule: R53.7a; Class: AMP-Activated protein Kinase Gamma subunit ...	aakg-5	0.936493	-0.0973359	0.327958	0.817258	No	No	No	Yes	No	No	No
WBGene00000001; Dscr: aap-1 encodes the C. elegans ortholog of the phosphoinositide 3-kinase (PI3K) p50/p55 adaptor/regulatory subunit; AAP-1 negatively regulates lifespan and dauer development, and likely functions as the sole adaptor subunit for the AGE-1/p110 PI3K catalytic subunit to which it binds in vitro; although AAP-1 potentiates insulin-like signaling, it is not absolutely required for …	aap-1	1.04948	0.0679078	0.495868	0.791245	No	No	No	Yes	No	No	No
WBGene00000196; Dscr: ars-1 encodes an alanyl tRNA synthetase; on the basis of similarity to S. cerevisiae ALA1p, ARS-1 is probably cytoplasmic.; Molecule: W02B12.6a; Class: Alanyl Amino-acyl tRNA Synthetase ...	aars-1	1.26688	0.339947	0.000192299	0.0165877	Yes	No	No	Yes	No	No	No
WBGene00000197; Dscr: ars-2 encodes a predicted cytoplasmic alanyl-tRNA synthetase (AlaRS), a class II aminoacyl-tRNA synthetase that catalyzes the attachment of alanine to its cognate tRNA and is thus required for protein biosynthesis; ARS-2 is essential for embryogenesis, and is required for fertility and a normal rate of postembryonic development; ARS-2 expression is likely ubiquitous and dete…	aars-2	1.40904	0.49322	0.000212155	0.0175917	Yes	No	No	Yes	No	No	No
WBGene00000002; Dscr: aat-1 encodes an amino acid transporter catalytic subunit; when co-expressed in Xenopus oocytes with the ATG-2 glycoprotein subunit, AAT-1 is able to facilitate amino acid uptake and exchange, showing a relatively high affinity for small and some large neutral amino acids; in addition, AAT-1 is able to covalently associate with ATG-2 or ATG-1 to form heterodimers in the Xeno…	aat-1	1.04097	0.0567687	0.244031	0.768169	No	No	No	No	No	No	No
WBGene00000003; Dscr: aat-2 encodes a predicted amino acid transporter catalytic subunit; when co-expressed in Xenopus oocytes with a glycoprotein subunit, however, AAT-2 is not able to induce amino acid uptake.; Molecule: F07C3.7; Class: Amino Acid Transporter ...	aat-2	1.10396	0.139423	0.0662744	0.427295	No	No	No	No	No	No	No
WBGene00000004; Dscr: aat-3 encodes an amino acid transporter catalytic subunit; when co-expressed in Xenopus oocytes with the ATG-2 glycoprotein subunit, AAT-3 is able to facilitate amino acid uptake and exchange, showing a relatively high affinity for small and some large neutral amino acids; in addition, AAT-3 is able to covalently associate with ATG-2 or ATG-1 to form heterodimers in the Xeno…	aat-3	0.972812	-0.0304986	0.812376	0.96517	No	No	No	No	No	No	No
WBGene00000005; Dscr: aat-4 encodes a predicted amino acid transporter catalytic subunit; unlike catalytic subunits in other organisms, however, AAT-4 does not contain the highly conserved cysteine residue known to facilitate covalent interaction with a glycoprotein subunit, suggesting that AAT-4 does not require this residue for heterodimer formation or, alternatively, does not require the glyco…	aat-4	1.04437	0.0761838	0.656174	0.892961	No	No	No	No	No	Yes	No
WBGene00000006; Dscr: aat-5 encodes a predicted amino acid transporter catalytic subunit; unlike catalytic subunits in other organisms, however, AAT-5 does not contain the highly conserved cysteine residue known to facilitate covalent interaction with a glycoprotein subunit, suggesting that AAT-5 does not require this residue for heterodimer formation or alternatively, does not require the glycop…	aat-5	1.03686	0.0419908	0.857303	0.979222	No	No	No	No	No	No	No
WBGene00000007; Dscr: aat-6 encodes a predicted amino acid transporter catalytic subunit; unlike catalytic subunits in other organisms, however, AAT-6 does not contain the highly conserved cysteine residue known to facilitate covalent interaction with a glycoprotein subunit, suggesting that AAT-6 does not require this residue for heterodimer formation or alternatively, does not require the glycop…	aat-6	0.982744	-0.0195288	0.805556	0.961945	No	No	No	No	No	No	No
WBGene00000008; Dscr: aat-7 encodes a predicted amino acid transporter catalytic subunit; unlike catalytic subunits in other organisms, however, AAT-7 does not contain the highly conserved cysteine residue known to facilitate covalent interaction with a glycoprotein subunit, suggesting that AAT-7 does not require this residue for heterodimer formation or alternatively, does not require the glycop…	aat-7	0.949114	-0.271747	0.6809	0.90593	No	No	No	No	No	No	No
WBGene00000009; Dscr: aat-8 encodes a predicted amino acid transporter catalytic subunit; unlike catalytic subunits in other organisms, however, AAT-8 does not contain the highly conserved cysteine residue known to facilitate covalent interaction with a glycoprotein subunit, suggesting that AAT-8 does not require this residue for heterodimer formation or alternatively, does not require the glycop…	aat-8	0.875579	-0.232986	0.338015	0.80448	No	No	No	No	No	No	No
WBGene00000010; Dscr: aat-9 encodes an amino acid transporter catalytic subunit; AAT-9 lacks the conserved cysteine residue proposed to be essential for association with a glycoprotein subunit, and when expressed alone in Xenopus ooctyes, AAT-9 can localize to the cell surface and function as an aromatic amino acid exchanger that displays substrate-activated anion conductance; nevertheless, AAT-9…	aat-9	0.986915	-0.0199936	0.72014	0.924728	No	No	No	Yes	No	No	No
WBGene00012714; Dscr: none available; Molecule: Y39E4B.1; Class: ABC transporter, class E ...	abce-1	1.04904	0.071431	0.264198	0.788892	No	No	No	Yes	No	No	No
WBGene00006512; Dscr: none available; Molecule: F18E2.2; Class: ABC transporter, class F ...	abcf-1	1.06166	0.083615	0.17685	0.681163	No	No	No	Yes	No	No	No
WBGene00012097; Dscr: none available; Molecule: T27E9.7; Class: ABC transporter, class F ...	abcf-2	0.918145	-0.124525	0.0920868	0.510008	No	No	No	Yes	No	No	No
WBGene00018339; Dscr: none available; Molecule: F42A10.1; Class: ABC transporter, class F ...	abcf-3	1.07952	0.110576	0.0316319	0.285511	No	No	No	Yes	No	No	No
WBGene00016973; Dscr: none available; Molecule: C56E6.5; Class: ABC transporter, class H ...	abch-1	0.724903	-0.449963	0.284457	0.807801	No	No	No	No	No	No	No
WBGene00006522; Dscr: none available; Molecule: C56E6.1; Class: ABC transporter, eXtended ...	abcx-1	0.611982	-0.750362	0.025003	0.249754	No	No	No	Yes	No	No	No
WBGene00000012; Dscr: The abf-1 gene encodes a homolog of the antibacterial factor ASABF from Ascaris suum; it is closely related to abf-2.; Molecule: C50F2.9; Class: AntiBacterial Factor related ...	abf-1	2.96829	1.56565	5.70035e-07	0.000994352	Yes	No	No	No	No	No	No
WBGene00000013; Dscr: The abf-2 gene encodes an antimicrobial peptide that is homologous to antibacterial factor ASABF from Ascaris suum and closely related to ABF-1.; Molecule: C50F2.10; Class: AntiBacterial Factor related ...	abf-2	3.23667	1.76357	0.00122919	0.046203	Yes	No	No	No	No	No	No
WBGene00000014; Dscr: abf-3 encodes a homolog of the antibacterial factor ASABF from Ascaris suum; ABF-3 may play a role in innate immunity, though at present the only evidence for its having an antimicrobial humoral function is its sequence similarity.; Molecule: F54B8.5; Class: AntiBacterial Factor related ...	abf-3	1.22609	0.159913	0.767747	0.948268	No	No	No	No	No	No	No
WBGene00000015; Dscr: abf-4 encodes a homolog of the antibacterial factor ASABF from Ascaris suum; ABF-4 may play a role in innate immunity, though at present the only evidence for its having an antimicrobial humoral function is its sequence similarity.; Molecule: Y38H6C.22; Class: AntiBacterial Factor related ...	abf-4	0.480687	-0.23739	0.817998	0.967481	No	No	No	No	No	No	No
WBGene00000016; Dscr: The abf-5 gene encodes a homolog of the antibacterial factor ASABF from Ascaris suum.; Molecule: T22H6.5; Class: AntiBacterial Factor related ...	abf-5	1.69324	0.762089	3.65923e-06	0.00242736	Yes	No	No	No	No	No	No
WBGene00000017; Dscr: abf-6 encodes a homolog of the antibacterial factor ASABF from Ascaris suum; ABF-6 may play a role in innate immunity, though at present the only evidence for its having an antimicrobial humoral function is its sequence similarity.; Molecule: T22H6.7; Class: AntiBacterial Factor related ...	abf-6	0.887699	-0.144256	0.448425	0.755281	No	No	No	No	No	No	No
WBGene00015146; Dscr: abi-1 encodes an Abl interactor orthologous to human SSH3BP1 (ABI1; OMIM:603050, mutated in acute myeloid leukemia), ABI-2 (OMIM:606442), and NESH (OMIM:606363); abi-1 is required for epidermal cell migrations during embryonic enclosure, proper migration of the excretory cell, distal tip cell, and mechanosensory and motoneurons, and apoptotic cell engulfment; ABI-1 physicall…	abi-1	1.04611	0.0650782	0.404593	0.729845	No	No	No	Yes	Yes	No	No
WBGene00000018; Dscr: abl-1 encodes, by alternative splicing, three isoforms of a Src homology (SH) 2 and 3 domain-containing non-receptor tyrosine kinase orthologous to human ABL1 (OMIM:189980, mutated in chronic myeloid leukemia) and ABL2 (OMIM:164690); ABL-1 inhibits germline apoptosis induced by radiation or by natural aging, but it has no effect on apoptosis induced by starvation or by chemi…	abl-1	0.844984	-0.229452	0.186699	0.695607	No	No	No	No	No	No	No
WBGene00000019; Dscr: abt-1 encodes a predicted ATP-binding cassette (ABC) transporter that is a member of the ABCA subfamily of transport proteins; ABT-1 is predicted to function as a transmembrane protein that couples energy to transport of various molecules across membranes, but as loss of abt-1 activity via RNAi results in no obvious defects, the precise role of abt-1 in C. elegans developmen…	abt-1	2.38368	1.3311	0.00757998	0.128742	No	No	No	No	Yes	No	Yes
WBGene00000020; Dscr: abt-2 encodes a predicted ATP-binding cassette (ABC) transporter that is a member of the ABCA subfamily of transport proteins; ABT-2 is predicted to function as a transmembrane protein that couples energy to transport of various molecules across membranes.; Molecule: F12B6.1; Class: ABC Transporter family wb Protein ABT-2 [Source:RefSeq peptide;Acc:NP_490949] [F12B6.1] ...	abt-2	1.1102	0.144745	0.704297	0.917415	No	No	No	No	No	No	No
WBGene00000021; Dscr: none available; Molecule: F55G11.9; Class: ABC Transporter family ...	abt-3	2.02483	0.923168	0.0895261	0.503162	No	No	No	No	No	No	No
WBGene00000022; Dscr: abt-4 encodes a predicted ATP-binding cassette (ABC) transporter that is a member of the ABCA subfamily of transport proteins; ABT-4 is predicted to function as a transmembrane protein that couples energy to transport of various molecules across membranes, but as loss of abt-4 activity via RNAi results in no obvious defects, the precise role of abt-4 in C. elegans developmen…	abt-4	1.13667	0.208341	0.248769	0.77347	No	No	No	No	No	No	No
WBGene00000023; Dscr: abt-5 encodes a predicted ATP-binding cassette (ABC) transporter that is a member of the ABCA subfamily of transport proteins; ABT-5 is predicted to function as a transmembrane protein that couples energy to transport of various molecules across membranes, but as loss of abt-5 activity via RNAi results in no obvious defects, the precise role of abt-5 in C. elegans developmen…	abt-5	1.71663	0.79296	0.0126848	0.170305	No	No	No	No	Yes	No	No
WBGene00018982; Dscr: F56F4.6 encodes a protein that contains an ATP-binding cassette (ABC) that is most closely related to that of the ABCA subfamily of ABC transport proteins; as the product of F56F4.6 lacks a predicted transmembrane domain, and as loss of F56F4.6 activity via RNAi results in no obvious defects, the precise role of this gene in C. elegans development and/or behavior is not yet …	abt-6	0.633953	-0.521668	0.197265	0.708086	No	No	No	No	No	No	No
WBGene00022281; Dscr: abtm-1 encodes a protein orthologous to the highly conserved ABCB7 protein and has the typical ABC superfamily structure with six transmembrane domains and an ATP binding domain; ABCB7 is involved in the transport of iron-sulphur clusters into the cytoplasm and thus in iron homeostasis; abtm-1 is an essential gene and knock-down of abtm-1 via RNA interference results in plei…	abtm-1	0.956509	-0.0638995	0.216187	0.73585	No	No	No	Yes	No	No	No
WBGene00009920; Dscr: abts-1 encodes a sodium-driven chloride-bicarbonate transporter; when expressed in Xenopus oocytes, ABTS-1 exhibits robust chloride transport, as well as chloride/bicarbonate exchange activity; abts-1 responds to arsenite in the environment with an increase in mRNA levels and is required for protection against toxicity of arsenite; abts-1 is involved in cholinergic signaling…	abts-1	0.886893	-0.176526	0.0344039	0.298079	No	No	No	Yes	No	No	No
WBGene00009929; Dscr: abts-2 encodes an anion transporter; when expressed in Xenopus oocytes, ABTS-2 does not exhibit detectable transport of chloride, sulfate, or oxolate anions; ABTS-2::GFP fusion proteins are expressed in the larval excretory cell and the adult ovaries, while an abts-2::gfp promoter fusion is seen in only one tail ganglion neuron; in intestinal cells, the ABTS-2::GFP fusion pr…	abts-2	0.634888	-0.658532	0.00702412	0.124276	No	No	No	No	No	No	No
WBGene00019018; Dscr: abts-3 encodes an anion transporter; abts-3 promoter gfp fusions are expressed in neurons and hypodermal cells in a pattern coincident with abts-1.; Molecule: F57F10.1a; Class: Anion/Bicarbonate TranSporter family ...	abts-3	1.12873	0.190688	0.172511	0.674437	No	No	No	No	No	No	No
WBGene00019844; Dscr: abts-4 encodes an anion transporter; ABTS-4::GFP fusion proteins are expressed solely in the intestine, with highest levels seen in the most anterior and posterior gut cells and subcellular localization restricted to the basolateral membrane.; Molecule: R03E9.3a; Class: Anion/Bicarbonate TranSporter family ...	abts-4	0.936573	-0.0971969	0.201934	0.715467	No	No	No	No	No	No	No
WBGene00000024; Dscr: abu-1 encodes a transmembrane protein with a predicted signal sequence, a glutamine/asparagine-rich domain and multiple cysteine-rich repeats (DUF139); abu-1 expression is induced by blockage of the unfolded-protein response in the endoplasmic reticulum, and ABU-1 may help protect the organism from damage by improperly folded nascent protein.; Molecule: AC3.3; Class: Activat…	abu-1	0.748376	-0.468338	0.0973468	0.525664	No	No	No	No	No	No	No
WBGene00000033; Dscr: abu-10 encodes a transmembrane protein with a predicted signal sequence, a glutamine/asparagine-rich domain and a cysteine-rich repeat (DUF139); abu-10 expression is induced by blockage of the unfolded-protein response in the endoplasmic reticulum (ER), and ABU-10 may function within the ER to protect the organism from damage by improperly folded nascent protein.; Molecule: …	abu-10	0.521958	-0.966734	0.0186938	0.210884	No	No	No	No	No	No	No
WBGene00000034; Dscr: abu-11 encodes a transmembrane protein with a predicted signal sequence, a glutamine/asparagine-rich domain and multiple cysteine-rich repeats (DUF139); abu-11 expression is induced by blockage of the unfolded-protein response in the endoplasmic reticulum, and ABU-11 may help protect the organism from damage by improperly folded nascent protein.; Molecule: T01D1.6; Class: Ac…	abu-11	0.693207	-0.550579	0.0462712	0.350367	No	Yes	No	No	No	No	No
WBGene00004127; Dscr: The protein product of this gene is predicted to contain a glutamine/asparagine (Q/N)-rich ('prion') domain, by the algorithm of Michelitsch and Weissman (as of the WS77 release of WormBase, i.e., in wormpep77).; Molecule: F52D1.3; Class: Activated in Blocked Unfolded protein response ...	abu-12	0.681992	-0.538962	0.00721647	0.12551	No	Yes	No	No	No	No	No
WBGene00004133; Dscr: The protein product of this gene is predicted to contain a glutamine/asparagine (Q/N)-rich ('prion') domain, by the algorithm of Michelitsch and Weissman (as of the WS77 release of WormBase, i.e., in wormpep77).; Molecule: F57B9.9; Class: Activated in Blocked Unfolded protein response ...	abu-13	0.763455	-0.373548	0.0276351	0.263794	No	No	No	No	No	No	No
WBGene00004174; Dscr: The protein product of this gene is predicted to contain a glutamine/asparagine (Q/N)-rich ('prion') domain, by the algorithm of Michelitsch and Weissman (as of the WS77 release of WormBase, i.e., in wormpep77).; Molecule: ZK1067.7; Class: Activated in Blocked Unfolded protein response ...	abu-14	0.748691	-0.376267	0.119503	0.57881	No	Yes	Yes	No	No	No	No
WBGene00004099; Dscr: The protein product of this gene is predicted to contain a glutamine/asparagine (Q/N)-rich ('prion') domain, by the algorithm of Michelitsch and Weissman (as of the WS77 release of WormBase, i.e., in wormpep77).; Molecule: C03A7.4; Class: Activated in Blocked Unfolded protein response ...	abu-15	0.713493	-0.552472	0.0874408	0.495821	No	No	No	No	No	No	No
WBGene00000025; Dscr: abu-2 encodes a transmembrane protein with a predicted signal sequence, a glutamine/asparagine-rich domain and multiple cysteine-rich repeats (DUF139); abu-2 expression is induced by blockage of the unfolded-protein response in the endoplasmic reticulum, and ABU-2 may help protect the organism from damage by improperly folded nascent protein.; Molecule: F19G12.7; Class: Acti…	abu-2	0.931977	-0.154153	0.576182	0.848349	No	No	No	No	No	No	No
WBGene00000026; Dscr: abu-3 encodes a transmembrane protein with a predicted signal sequence, a glutamine/asparagine-rich domain and multiple cysteine-rich repeats (DUF139); abu-3 expression is induced by blockage of the unfolded-protein response in the endoplasmic reticulum (ER), and ABU-3 may function within the ER to protect the organism from damage by improperly folded nascent protein; abu-3 …	abu-3	0.980921	-0.0342586	0.809217	0.963703	No	No	No	No	No	No	No
WBGene00000027; Dscr: abu-4 encodes a transmembrane protein with a predicted signal sequence, a glutamine/asparagine-rich domain and multiple cysteine-rich repeats (DUF139); abu-4 expression is induced by blockage of the unfolded-protein response in the endoplasmic reticulum (ER), and ABU-4 may function within the ER to protect the organism from damage by improperly folded nascent protein; abu-4 …	abu-4	0.743112	-0.470244	0.0857092	0.490788	No	No	No	No	No	No	No
WBGene00000028; Dscr: abu-5 encodes a transmembrane protein with a predicted signal sequence, a glutamine/asparagine-rich domain and multiple cysteine-rich repeats (DUF139); abu-5 expression is induced by blockage of the unfolded-protein response in the endoplasmic reticulum (ER), and ABU-5 may function within the ER to protect the organism from damage by improperly folded nascent protein.; Molec…	abu-5	0.976666	-0.064539	0.738111	0.934882	No	No	No	No	No	No	No
WBGene00000029; Dscr: abu-6 encodes a transmembrane protein with a predicted signal sequence, a glutamine/asparagine-rich domain and multiple cysteine-rich repeats (DUF139); abu-6 expression is induced by blockage of the unfolded-protein response in the endoplasmic reticulum, and ABU-6 may help protect the organism from damage by improperly folded nascent protein.; Molecule: C03A7.7; Class: Activ…	abu-6	0.663114	-0.631852	0.0244686	0.247195	No	No	No	No	No	No	No
WBGene00000030; Dscr: abu-7 encodes a transmembrane protein with a predicted signal sequence, a glutamine/asparagine-rich domain and multiple cysteine-rich repeats (DUF139); abu-7 expression is induced by blockage of the unfolded-protein response in the endoplasmic reticulum, and ABU-7 may help protect the organism from damage by improperly folded nascent protein.; Molecule: C03A7.8; Class: Activ…	abu-7	0.7153	-0.518938	0.0701697	0.440941	No	No	No	No	No	No	No
WBGene00000031; Dscr: abu-8 encodes a transmembrane protein with a predicted signal sequence, a glutamine/asparagine-rich domain and multiple cysteine-rich repeats (DUF139); abu-8 expression is induced by blockage of the unfolded-protein response in the endoplasmic reticulum, and ABU-8 may help protect the organism from damage by improperly folded nascent protein.; Molecule: C03A7.14; Class: Acti…	abu-8	1.05294	0.077155	0.283365	0.807132	No	Yes	No	No	No	No	No
WBGene00000032; Dscr: abu-9 encodes a transmembrane protein (identical to that predicted for the pqn-57 gene) with a predicted signal sequence, a glutamine/asparagine-rich domain and multiple cysteine-rich repeats (DUF139); abu-9 expression is induced by blockage of the unfolded-protein response in the endoplasmic reticulum, and ABU-9 may help protect the organism from damage by improperly folded…	abu-9	0.943795	-0.163906	0.692828	0.912036	No	No	No	No	No	No	No
WBGene00077502; Dscr: none available; Molecule: AC3.11; Class: not known ...	AC3.11	0.919382	0.0922446	0.889283	0.987374	No	No	No	No	No	No	No
WBGene00077503; Dscr: none available; Molecule: AC3.12; Class: not known ...	AC3.12	1.51676	0.639568	0.0246243	0.247759	No	Yes	No	No	No	No	No
WBGene00077504; Dscr: none available; Molecule: AC3.13; Class: not known ...	AC3.13	0.975099	-0.038659	0.554419	0.833424	No	No	No	No	No	No	No
WBGene00195634; Dscr: none available; Molecule: AC3.14; Class: not known ...	AC3.14	0.954179	-0.05155	0.831804	0.971851	No	No	No	No	No	No	No
WBGene00199275; Dscr: none available; Molecule: AC3.15; Class: not known ...	AC3.15	0.823383	-0.21538	0.450568	0.757157	No	No	No	No	No	No	No
WBGene00200016; Dscr: none available; Molecule: AC3.16; Class: not known ...	AC3.16	0.782192	-0.205663	0.604303	0.864433	No	No	No	No	No	No	No
WBGene00007071; Dscr: none available; Molecule: AC3.5a; Class: not known ...	AC3.5	1.04281	0.0606334	0.172555	0.67444	No	No	No	No	No	No	No
WBGene00044022; Dscr: none available; Molecule: AC3.9; Class: not known ...	AC3.9	0.986127	-0.0245062	0.728376	0.929172	No	No	No	No	No	No	No
ref Caenorhabditis elegans Protein TKR-3, isoform a (tkr-3) mRNA, complete cds [NM_001026086] ...	AC7.1b	1.40615	0.527029	0.0354108	0.302079	No	No	No	No	No	No	No
WBGene00014997; Dscr: none available; Molecule: AC7.3; Class: not known ...	AC7.3	1.35021	0.484938	0.114741	0.56807	No	Yes	No	No	No	No	No
WBGene00043989; Dscr: none available; Molecule: AC8.11; Class: not known ...	AC8.11	1.01627	0.0247702	0.851518	0.977451	No	No	No	No	No	No	No
WBGene00043990; Dscr: none available; Molecule: AC8.12; Class: not known ...	AC8.12	1.21929	0.0927954	0.908148	0.988902	No	No	No	No	No	No	No
WBGene00007074; Dscr: none available; Molecule: AC8.2; Class: not known ...	AC8.2	1.87281	0.947282	0.00595162	0.113624	No	No	No	No	No	No	No
WBGene00007075; Dscr: none available; Molecule: AC8.3; Class: not known wb Protein AC8.3 [Source:RefSeq peptide;Acc:NP_508042] [AC8.3] ...	AC8.3	1.519	0.389864	0.434353	0.74623	No	No	No	No	No	No	No
WBGene00007077; Dscr: none available; Molecule: AC8.5; Class: not known ...	AC8.5	1.03233	0.0433901	0.506972	0.799029	No	No	No	No	No	No	No
WBGene00007078; Dscr: none available; Molecule: AC8.6; Class: not known ...	AC8.6	0.991015	-0.0143447	0.91225	0.989251	No	No	No	No	No	No	No
WBGene00043987; Dscr: none available; Molecule: AC8.9; Class: not known ...	AC8.9	1.126	0.162992	0.262597	0.787507	No	No	No	No	No	No	No
WBGene00016655; Dscr: acbp-1 encodes a highly conserved protein containing a functional acyl-CoA-binding binding domain orthologous to human DBI (Diazepam Binding inhibitor) (OMIM: 125950) required for protein stability and ligand binding; acyl-CoA proteins are required for lipid droplet morphology and lipid storage function; acbp-1 mutants have reduced triglycerides, aberrant lipid droplet morph…	acbp-1	0.956383	-0.0656058	0.401973	0.728551	No	No	No	No	No	No	No
WBGene00009818; Dscr: acbp-3 encodes a highly conserved protein containing a functional acyl-CoA-binding binding domain required for protein stability and ligand binding; mutant contains approximately 30% fewer lipid droplets and 20% less triglycerides; loss of ACBP-3 results in 35-40% reduction in lipid chain unsaturation; ACBP-3::GFP is predominantly expressed in hypodermis, body wall muscles a…	acbp-3	0.812303	-0.311214	0.0433638	0.337411	No	No	No	No	No	No	No
WBGene00018949; Dscr: acbp-4 encodes a highly conserved protein containing a functional acyl-CoA-binding binding domain required for protein stability and ligand binding; loss of ACBP-4 results in 35-40% reduction in lipid chain unsaturation; ACBP-4::GFP weakly expressed and specifically localized to granular structures in intestine.; Molecule: F56C9.5; Class: Acyl-Coenzyme A Binding Protein ...	acbp-4	1.54212	0.686171	0.03827	0.315057	No	No	No	No	No	No	No
WBGene00011731; Dscr: acbp-5 encodes a highly conserved protein containing a functional acyl-CoA-binding binding domain required for protein stability and ligand binding; contains two ankyrin repeats which may mediate interactions with other proteins; Disruption of ACBP-5 function results in 1.4 times more lipid droplets than in wildtype; ACBP-5 localizes in adult pharynx and intestine with highe…	acbp-5	1.03366	0.0491813	0.649115	0.889031	No	No	No	Yes	No	No	No
WBGene00012457; Dscr: acbp-6 encodes a highly conserved protein containing a functional acyl-CoA-binding binding domain required for protein stability and ligand binding; loss of ACBP-6 results in 35-40% reduction in lipid chain unsaturation; ACBP-6::GFP is uniquely expressed in specific head, body and tail neurons.; Molecule: Y17G7B.1; Class: Acyl-Coenzyme A Binding Protein ...	acbp-6	1.24543	0.2839	0.18943	0.699146	No	No	No	No	No	No	No
WBGene00044603; Dscr: acbp-7 encodes a protein containing an acyl-CoA-binding binding domain required for protein stability and ligand binding; several key amino acids necessary for ACBP stability and ligand binding are not conserved in ACBP-7 suggesting it may not be functional as an acyl-CoA binding protein.; Molecule: F26A1.15; Class: Acyl-Coenzyme A Binding Protein ...	acbp-7	0.514386	-1.01378	0.0100194	0.150237	No	No	No	No	No	No	No
WBGene00010275; Dscr: none available; Molecule: F58G6.4; Class: Acetylcholine-gated Chloride Channel ...	acc-1	0.690829	-0.465439	0.145374	0.627747	No	No	No	No	No	No	No
WBGene00008280; Dscr: none available; Molecule: C53D6.3; Class: Acetylcholine-gated Chloride Channel ...	acc-2	0.648758	-0.396891	0.507563	0.799345	No	No	No	No	No	No	No
WBGene00018880; Dscr: none available; Molecule: F55D10.5; Class: Acetylcholine-gated Chloride Channel ...	acc-3	0.852119	-0.269765	0.403126	0.729182	No	No	No	No	No	No	No
WBGene00012099; Dscr: none available; Molecule: T27E9.9; Class: Acetylcholine-gated Chloride Channel ...	acc-4	1.27922	0.29859	0.253273	0.779448	No	No	No	No	No	No	No
WBGene00016064; Dscr: none available; Molecule: C24G7.2; Class: ACid-sensitive Degenerin ...	acd-1	1.03616	0.0552894	0.497784	0.792343	No	No	No	No	No	No	No
WBGene00016066; Dscr: none available; Molecule: C24G7.4; Class: ACid-sensitive Degenerin ...	acd-2	1.1649	0.225557	0.153641	0.640542	No	No	No	No	No	No	No
WBGene00007775; Dscr: none available; Molecule: C27C12.5a; Class: ACid-sensitive Degenerin ...	acd-3	0.943375	-0.0843424	0.376136	0.724669	No	No	No	No	No	Yes	No
WBGene00017879; Dscr: none available; Molecule: F28A12.1; Class: ACid-sensitive Degenerin ...	acd-4	1.29565	0.372905	0.00618426	0.116135	No	No	No	No	No	No	No
WBGene00020903; Dscr: none available; Molecule: T28F2.7; Class: ACid-sensitive Degenerin ...	acd-5	1.07876	0.120567	0.411948	0.733615	No	No	No	No	No	No	No
WBGene00016943; Dscr: acdh-1 encodes a short-chain acyl-CoA dehydrogenase; ACDH-1 is predicted to be a mitochondrial enzyme that catalyzes the first step of fatty acid beta-oxidation and thus plays a key role in energy production; steady-state acdh-1 mRNA levels are under the control of the MDT-15 mediator complex subunit; in addition, gene expression studies indicate that acdh-1 expression is up…	acdh-1	0.815289	-0.294796	1.29081e-05	0.00428131	Yes	No	No	Yes	No	Yes	No
WBGene00020366; Dscr: T08G2.3 is orthologous to the human gene ACYL-CoA DEHYDROGENASE, MEDIUM-CHAIN (ACADM; OMIM:607008), which when mutated leads to MCAD deficiency.; Molecule: T08G2.3; Class: Acyl CoA DeHydrogenase ...	acdh-10	0.885794	-0.163406	0.184686	0.692984	No	No	No	No	No	No	No
WBGene00012860; Dscr: none available; Molecule: Y45F3A.3a; Class: Acyl CoA DeHydrogenase ...	acdh-11	0.990119	-0.0122396	0.853854	0.9782	No	No	No	No	No	No	No
WBGene00017125; Dscr: E04F6.5 is orthologous to the human gene ACYL-CoA DEHYDROGENASE, VERY LONG-CHAIN (OMIM:201475), which when mutated leads to VLCAD deficiency, an inborn error of mitochondrial beta-oxidation.; Molecule: E04F6.5a; Class: Acyl CoA DeHydrogenase ...	acdh-12	1.1	0.137341	0.000236236	0.0186682	No	No	No	Yes	No	No	No
WBGene00001566; Dscr: gei-9 encodes a protein containing a putative acyl-CoA dehydrogenase domain; interacts with GEX-3 in yeast two-hybrid assays.; Molecule: C28C12.9a; Class: Acyl CoA DeHydrogenase ...	acdh-13	0.952394	-0.0698106	0.126956	0.594842	No	No	No	Yes	No	Yes	No
WBGene00015894; Dscr: acdh-2 encodes a short-chain acyl-CoA dehydrogenase; ACDH-2 is predicted to be a mitochondrial enzyme that catalyzes the first step of fatty acid beta-oxidation and thus plays a key role in energy production; steady-state acdh-2 mRNA levels are under the control of the MDT-15 mediator complex subunit; in addition, gene expression studies indicate that acdh-2 expression is do…	acdh-2	0.951321	0.0271487	0.9484	0.992021	No	No	No	No	No	No	No
WBGene00019433; Dscr: none available; Molecule: K06A5.6; Class: Acyl CoA DeHydrogenase ...	acdh-3	0.834062	-0.259681	0.0105095	0.154487	No	No	No	Yes	No	No	No
WBGene00020419; Dscr: none available; Molecule: T10E9.9; Class: Acyl CoA DeHydrogenase ...	acdh-4	1.05147	0.0797329	0.428629	0.743174	No	No	No	No	No	No	No
WBGene00016491; Dscr: none available; Molecule: C37A2.3; Class: Acyl CoA DeHydrogenase ...	acdh-5	1.93093	1.00969	0.0124651	0.168702	No	Yes	No	No	Yes	No	No
WBGene00015335; Dscr: none available; Molecule: C02D5.1; Class: Acyl CoA DeHydrogenase ...	acdh-6	0.70869	-0.493655	0.000802342	0.0361961	Yes	No	No	No	No	No	No
WBGene00020812; Dscr: none available; Molecule: T25G12.5; Class: Acyl CoA DeHydrogenase ...	acdh-7	0.901851	-0.135939	0.308176	0.818454	No	No	No	No	No	No	No
WBGene00019406; Dscr: none available; Molecule: K05F1.3; Class: Acyl CoA DeHydrogenase ...	acdh-8	2.12924	1.12871	0.00381559	0.0882647	No	Yes	No	No	Yes	No	No
WBGene00017874; Dscr: none available; Molecule: F28A10.6; Class: Acyl CoA DeHydrogenase ...	acdh-9	0.766103	-0.387491	0.00649806	0.119177	No	No	No	No	No	No	No
WBGene00000035; Dscr: ace-1 encodes a class A acetylcholinesterase that functions redundantly with ACE-2 with respect to total class A acetylcholinesterase activity, and that genetically interacts with ace-2 and ace-3; ace-1 is expressed in the body wall muscle, sphincter muscle, head neurons, a few pharyngeal muscle cells, and the diagonal and spicule muscles of the male.; Molecule: W09B12.1; Cl…	ace-1	1.05259	0.0597658	0.754706	0.943042	No	No	No	No	No	No	No
WBGene00000036; Dscr: An acetylcholineesterase involved in the termination of cholinergic nerve transmission; it is predominantly expressed in motoneurons.; Molecule: Y44E3A.2; Class: abnormal AcetylCholinEsterase ...	ace-2	0.95083	-0.0646481	0.668789	0.899241	No	No	No	No	No	No	No
WBGene00000037; Dscr: ace-3 encodes one of four C. elegans acetylcholinesterases (AChE); ACE-3 represents ~5% of the total AChE activity in C. elegans and in vitro, hydrolyzes acetylthio-, butyrylthio-, and propionylthiocholine substrates with equal efficiency; although loss-of-function mutations in ace-3 result in no obvious defects, animals doubly mutant with ace-1 or ace-2 have slight defects …	ace-3	1.1623	0.21722	0.272534	0.798148	No	No	No	No	No	No	No
WBGene00000038; Dscr: ace-4 encodes an divergent acetylcholinesterase homolog with biochemically undetectable activity.; Molecule: Y48B6A.7; Class: abnormal AcetylCholinEsterase wb Protein ACE-4 [Source:RefSeq peptide;Acc:NP_496962] [Y48B6A.7] ...	ace-4	1.03414	0.0433877	0.56363	0.840457	No	No	No	No	No	No	No
WBGene00016601; Dscr: acin-1 encodes an ortholog of human ACIN1 (OMIM:604562, which induces apoptotic chromatin condensation) and Drosophila HOOK-LIKE.; Molecule: C43E11.1; Class: ACINus (mammalian Apoptotic Chromatin condensation Inducer in the Nucleus) homolog ...	acin-1	0.945231	-0.081075	0.14302	0.623352	No	No	No	Yes	Yes	No	No
WBGene00010339; Dscr: acl-1 encodes a glycerol-3-phosphate acyltransferase; ACL-1 is predicted to be a membrane protein that plays a role in phospholipid biosynthesis; acl-1 expression decreases gradually throughout aging.; Molecule: F59F4.4; Class: ACyLtransferase-like ...	acl-1	0.787579	-0.349593	0.00946386	0.145615	No	No	No	No	No	No	No
WBGene00017888; Dscr: none available; Molecule: F28B3.9; Class: ACyLtransferase-like ...	acl-11	0.77873	-0.354129	0.0142981	0.182299	No	No	No	Yes	No	No	No
WBGene00015295; Dscr: none available; Molecule: C01C10.3; Class: ACyLtransferase-like ...	acl-12	1.10054	0.14838	0.21155	0.729826	No	No	No	No	No	No	No
WBGene00008581; Dscr: none available; Molecule: F08G5.2; Class: ACyLtransferase-like ...	acl-13	1.5768	0.708337	0.0284312	0.26824	No	Yes	No	No	Yes	No	No
WBGene00019465; Dscr: none available; Molecule: K07B1.5a; Class: ACyLtransferase-like ...	acl-14	0.938992	-0.0906567	0.0044624	0.0963199	No	No	No	Yes	No	No	No
WBGene00011543; Dscr: T06E8.1 is orthologous to the human gene 1-ACYLGLYCEROL-3-PHOSPHATE O-ACYLTRANSFERASE 2 (LYSOPHOSPHATIDIC ACID ACYLTRANSFERASE, BETA) (AGPAT2; OMIM:603100), which when mutated leads to disease; T06E8.1 protein is predicted to be mitochondrial.; Molecule: T06E8.1a; Class: ACyLtransferase-like ...	acl-2	0.947122	-0.0794241	0.220012	0.740892	No	No	No	Yes	No	No	No
WBGene00006491; Dscr: acl-3 encodes a glycerol-3-phosphate acyltransferase that is orthologous to human tafazzin (TAZ; OMIM:300394, mutated in Barth syndrome); by homology, ACL-3 is predicted to be a mitochondrial protein that plays a role in triacylglycerol metabolism; acl-3 expression shows some degree of dauer-specific induction.; Molecule: ZK809.2; Class: ACyLtransferase-like ...	acl-3	0.980403	-0.0273931	0.671851	0.90071	No	No	No	Yes	Yes	No	No
WBGene00018657; Dscr: acl-4 encodes a phosphate acyltransferase; ACL-4 is predicted to be a membrane protein that functions in phospholipid biosynthesis; acl-4 expression can be detected in the pharynx, intestine, hypodermis, muscle, and reproductive system.; Molecule: F49H12.6a; Class: ACyLtransferase-like ...	acl-4	1.04409	0.0608203	0.365172	0.730033	No	No	No	No	No	No	No
WBGene00011106; Dscr: acl-5 encode a glycerol-3-phosphate acyltransferase; ACL-5 proteins are predicted to function in phospholipid biosynthesis, and acl-5 expression is highly induced during dauer larval development; large-scale expression studies have reported acl-5 expression in body wall muscle and some unidentified cells in the head.; Molecule: R07E3.5a; Class: ACyLtransferase-like ...	acl-5	0.98803	-0.0306317	0.814876	0.966142	No	No	No	No	No	No	No
WBGene00017261; Dscr: acl-6 encodes a mitochondrial glycerol-3-phosphate acyltransferase; acl-6 is predicted to play a role in triacylglycerol biosynthesis, and acl-6 expression is upregulated in animals during dauer larval development in response to direct exposure to daumone.; Molecule: F08F3.2a; Class: ACyLtransferase-like ...	acl-6	1.01583	0.0202619	0.803477	0.961559	No	No	No	Yes	Yes	No	No
WBGene00012911; Dscr: Y46G5A.21 is orthologous to the human gene GLYCERONEPHOSPHATE O-ACYLTRANSFERASE (GNPAT; OMIM:602744), which when mutated leads to disease.; Molecule: Y46G5A.21; Class: ACyLtransferase-like ...	acl-7	0.783153	-0.346006	0.00614837	0.115692	No	No	No	No	No	Yes	No
WBGene00020264; Dscr: none available; Molecule: T05H4.1; Class: ACyLtransferase-like ...	acl-8	1.00082	0.000648912	0.997108	0.999612	No	No	No	Yes	No	No	No
WBGene00022646; Dscr: none available; Molecule: ZK40.1; Class: ACyLtransferase-like ...	acl-9	1.04119	0.0582473	0.202358	0.715944	No	No	No	Yes	No	No	No
WBGene00206384; Dscr: none available; Molecule: D1005.10; Class: ATP Citrate Lyas ...	acly-1	1.07377	0.0809914	0.704582	0.917507	No	No	No	No	No	No	No
WBGene00007150; Dscr: none available; Molecule: B0365.1; Class: ATP Citrate Lyas ...	acly-2	1.04293	0.0497576	0.720523	0.924891	No	No	No	Yes	Yes	No	No
WBGene00000039; Dscr: acn-1 encodes an ACE-like protein required for larval development and adult morphogenesis, and probably for cell fusion in larval seam cells; ACN-1 lacks not only the HExxH consensus metallopeptidase motif, but also other active site residues found in the sequence HEAI/VxD of mammalian and insect ACEs; acn-1 is expressed in hypodermal cells, vulval precursor cells, and ray p…	acn-1	0.912248	-0.108105	0.509072	0.800517	No	No	No	No	No	No	No
WBGene00000040; Dscr: aco-1 encodes an aconitase that is homologous to mammalian iron regulatory protein-1 (IRP1); aco-1 activity is required for normal brood sizes and, under iron stress conditions, for normal lifespan and L4-to-adult growth rates; ACO-1 physically interacts with GEX-3; like IRP1, ACO-1 has aconitase activity and is post-translationally regulated by iron, but, unlike IRP1, it la…	aco-1	1.0824	0.116263	0.11123	0.561431	No	No	No	No	No	No	No
WBGene00000041; Dscr: aco-2 encodes an aconitase homolog that is required for embryonic viability, fertility, locomotion, and vulval morphogenesis, and perhaps for normal lifespan.; Molecule: F54H12.1a; Class: ACOnitase ...	aco-2	0.91903	-0.120459	0.0699969	0.440148	No	No	No	Yes	No	No	No
WBGene00008564; Dscr: acox-1 is orthologous to the human gene ACYL-CoA OXIDASE 1, PALMITOYL (ACOX1; OMIM:264470), which when mutated leads to pseudoneonatal adrenoleukodystrophy.; Molecule: F08A8.1a; Class: Acyl-Coenzyme A OXidase ...	acox-1	0.977767	-0.0349098	0.60764	0.866207	No	No	No	No	No	Yes	No
WBGene00022770; Dscr: none available; Molecule: ZK563.6; Class: ACid Phosphatase family ...	acp-1	0.882683	-0.185093	0.102523	0.538546	No	No	No	No	No	No	No
WBGene00008802; Dscr: none available; Molecule: F14E5.4; Class: ACid Phosphatase family wb Protein ACP-2 [Source:RefSeq peptide;Acc:NP_495774] [F14E5.4.1] ...	acp-2	1.2655	0.349736	0.14245	0.622022	No	No	No	No	No	Yes	No
WBGene00008801; Dscr: none available; Molecule: F14E5.3; Class: ACid Phosphatase family ...	acp-3	1.14926	0.267728	0.452626	0.758424	No	No	No	No	No	No	No
WBGene00008804; Dscr: none available; Molecule: F14E5.6; Class: ACid Phosphatase family ...	acp-4	1.66142	0.408429	0.62075	0.873319	No	No	No	No	No	No	No
WBGene00017427; Dscr: none available; Molecule: F13D11.1; Class: ACid Phosphatase family ...	acp-5	1.11385	0.159577	0.0951981	0.520506	No	No	No	No	No	No	No
WBGene00022245; Dscr: none available; Molecule: Y73B6BL.24; Class: ACid Phosphatase family ...	acp-6	0.890256	-0.171951	0.254866	0.78088	No	No	No	No	No	No	No
WBGene00022246; Dscr: none available; Molecule: Y73B6BL.25; Class: ACid Phosphatase family ...	acp-7	0.957361	-0.0772807	0.567869	0.843361	No	No	No	No	No	No	No
WBGene00000049; Dscr: acr-10 encodes an alpha-7-like homomer-forming subunit of the nicotinic acetylcholine receptor (nAChR) superfamily which encode ligand-gated ion channels that regulate fast action of acetylcholine at neuromuscular junctions and in the nervous system; ACR-10 is a member of the ACR-16-like group of nAChR subunits.; Molecule: R02E12.8; Class: AcetylCholine Receptor ...	acr-10	1.29279	0.319567	0.390218	0.724818	No	No	No	No	No	No	No
WBGene00000050; Dscr: A homolog of an alpha type nicotinic acetylcholine receptor subunit involved in the mediation of fast synaptic transmission at neuromuscular junctions.; Molecule: D2092.3; Class: AcetylCholine Receptor ...	acr-11	0.970309	-0.0524835	0.6328	0.880332	No	No	No	No	No	No	No
WBGene00000051; Dscr: acr-12 encodes a nicotinic acetylcholine receptor (nAChR) alpha subunit that is a member of the ACR-8-like group of C. elegans nAChR subunits; as an nAChR subunit, ACR-12 is predicted to mediate fast excitatory neurotransmission, however loss of acr-12 activity via mutation or RNAi results in no obvious defects; ACR-12 copurifies with UNC-29 and LEV-1, suggesting that ACR-12…	acr-12	1.16449	0.224646	0.18009	0.685625	No	No	No	No	No	No	No
WBGene00000053; Dscr: acr-14 encodes a protein that contains neurotransmitter-gated ion-channel ligand-binding and transmembrane domains.; Molecule: T05C12.2; Class: AcetylCholine Receptor ...	acr-14	1.16984	0.27978	0.364491	0.730626	No	No	No	No	No	No	No
WBGene00000054; Dscr: A homolog of an alpha type nicotinic acetylcholine receptor subunit involved in the mediation of fast synaptic transmission at neuromuscular junctions.; Molecule: F25G6.4; Class: AcetylCholine Receptor ...	acr-15	0.926829	-0.109434	0.0388564	0.317774	No	No	No	No	No	No	No
WBGene00000055; Dscr: acr-16 encodes an alpha-7-like homomer-forming subunit of the nicotinic acetylcholine receptor (nAChR) superfamily orthologous to human nicotinic cholinergic receptor alpha 7 (CHRNA7; OMIM:118511; possibly associated with schizophrenia and juvenile myoclonic epilepsy); ACR-16 functions as a ligand-gated ion channel that is required for the major fast cholinergic excitatory c…	acr-16	0.903503	-0.145338	0.0139274	0.17996	No	Yes	No	No	No	No	No
WBGene00000056; Dscr: an ortholog of alpha subunit of nicotinic acetylcholine receptor (nAChR).; Molecule: F53E10.2a; Class: AcetylCholine Receptor ...	acr-17	1.00576	0.00503852	0.985921	0.997506	No	No	No	No	No	No	No
WBGene00000057; Dscr: acr-18 encodes an alpha subunit of nicotinic acetylcholine receptor (nAChR), predicted to be a ligand-gated ion channel regulating fast action of acetylcholine at neuromuscular junctions and in the nervous system; ACR-18 falls into the 'DEG-3' class of nAChR subunits, apparently unique to nematodes, which includes DEG-3, DES-2, ACR-5, ACR-17, ACR-20, and ACR-23.; Molecule: F…	acr-18	0.860517	-0.209542	0.0575435	0.396747	No	Yes	No	No	No	No	No
WBGene00000058; Dscr: acr-19 encodes a predicted member of the alpha subunit family of nicotinic acetylcholine receptors.; Molecule: C31H5.3a; Class: AcetylCholine Receptor ...	acr-19	0.901708	-0.133623	0.681159	0.905943	No	No	No	No	No	No	No
WBGene00000042; Dscr: A homolog of a non-alpha type nicotinic acetylcholine receptor subunit that forms a functional channel when co-expressed with the unc-38 alpha subunit.; Molecule: K11G12.2; Class: AcetylCholine Receptor ...	acr-2	0.995235	0.0042072	0.991547	0.998074	No	No	No	No	No	No	No
WBGene00000059; Dscr: acr-20 encodes an alpha 7-like homomer-forming subunit of the nicotinic acetylcholine receptor (nAChR) superfamily which encode ligand-gated ion channels that regulate fast action of acetylcholine at neuromuscular junctions and in the nervous system; ACR-20 is a member of the DEG-3-like group of nAChR subunits which appears to be unique to nematodes.; Molecule: R06A4.10a; Cl…	acr-20	1.29043	0.18939	0.740361	0.935894	No	No	No	No	No	No	No
WBGene00000060; Dscr: acr-21 encodes an alpha subunit of nicotinic acetylcholine receptor (nAChR); ACR-21 is a highly divergent member of the 'ACR-16' class of nAChR subunits, which includes ACR-7, ACR-9, ACR-10, ACR-11, ACR-14, ACR-15, ACR-16, and ACR-19, and is most closely related to the alpha-7 subunits of vertebrate nAChRs.; Molecule: F27B3.2; Class: AcetylCholine Receptor ...	acr-21	1.13381	0.143898	0.744252	0.937716	No	No	No	No	No	No	No
WBGene00000062; Dscr: acr-23 encodes an alpha 7-like homomer-forming subunit of the nicotinic acetylcholine receptor (nAChR) superfamily which encode ligand-gated ion channels that regulate fast action of acetylcholine at neuromuscular junctions and in the nervous system; ACR-23 is a member of the DEG-3-like group of nAChR subunits which appears to be unique to nematodes.; Molecule: F59B1.9; Clas…	acr-23	0.637681	-0.621709	0.0866342	0.493266	No	No	No	No	No	No	No
WBGene00013534; Dscr: acr-24 encodes a nicotinic acetylcholine receptor (nAChR) alpha subunit that is a member of the DEG-3 subgroup of C. elegans nAChRs; ACR-24 is thus predicted to function in regulation of fast neurotransmission.; Molecule: Y73F8A.30a; Class: AcetylCholine Receptor ...	acr-24	0.963404	-0.198807	0.625676	0.876661	No	Yes	No	No	No	No	No
WBGene00043066; Dscr: none available; Molecule: Y73B6BL.42; Class: AcetylCholine Receptor ...	acr-25	0.597251	-0.617564	0.329011	0.815782	No	No	No	No	No	No	No
WBGene00000043; Dscr: acr-3 encodes a non-alpha subunit of the nicotinic acetylcholine receptor (nAChR) superfamily; ACR-3 functions as a ligand-gated ion channel that likely mediates fast actions of acetylcholine at neuromuscular junctions and in the nervous system; when coexpressed with UNC-38, an nAChR alpha subunit, the resulting hetero-oligomer can form levamisole-gated channels; ACR-3 is a …	acr-3	0.935736	-0.088624	0.356339	0.742473	No	No	No	No	No	No	No
WBGene00000044; Dscr: acr-5 encodes a predicted member of the alpha subunit family of nicotinic acetylcholine receptors that is expressed in the nervous system.; Molecule: K03F8.2; Class: AcetylCholine Receptor wb Acetylcholine receptor subunit alpha-type acr-5 [Source:UniProtKB/Swiss-Prot;Acc:P54246] [K03F8.2] ...	acr-5	0.776284	-0.596538	0.344798	0.790426	No	Yes	No	No	No	No	No
WBGene00000045; Dscr: acr-6 encodes a nicotinic acetylcholine receptor (nAChR) alpha subunit that is a member of the UNC-38 subgroup of C. elegans nAChRs; ACR-6 is thus predicted to function in regulation of fast neurotransmission.; Molecule: ZK973.5; Class: AcetylCholine Receptor ...	acr-6	0.426763	-1.22235	0.00132233	0.0485039	Yes	No	No	No	No	No	No
WBGene00000046; Dscr: acr-7 encodes an alpha-7-like homomer-forming subunit of the nicotinic acetylcholine receptor (nAChR) superfamily which encode ligand-gated ion channels that regulate fast action of acetylcholine at neuromuscular junctions and in the nervous system; ACR-7 is expressed pharyngeal muscle and in tail neurons distal to the anus, and is a member of the ACR-16-like group of nAChR …	acr-7	0.75647	-0.406778	0.00639218	0.118109	No	No	No	No	No	No	No
WBGene00000047; Dscr: acr-8 encodes an alpha subunit of nicotinic acetylcholine receptor (nAChR); ACR-8 falls into the 'ACR-8' class of nAChR subunits, which includes ACR-12 and ACR-13.; Molecule: ZC504.2; Class: AcetylCholine Receptor ...	acr-8	0.997639	-0.0014687	0.975692	0.99567	No	No	No	No	No	No	No
WBGene00000048; Dscr: acr-9 encodes a predicted member of the alpha subunit family of nicotinic acetylcholine receptors.; Molecule: C40C9.2; Class: AcetylCholine Receptor ...	acr-9	0.665638	-0.465577	0.242355	0.766532	No	No	No	No	No	No	No
WBGene00018488; Dscr: none available; Molecule: F46E10.1a; Class: fatty Acid CoA Synthetase family ...	acs-1	1.20218	0.263393	0.00210892	0.0631041	No	No	No	No	No	Yes	No
WBGene00007082; Dscr: none available; Molecule: AH10.1; Class: fatty Acid CoA Synthetase family ...	acs-10	2.14633	1.15195	0.012305	0.167642	No	Yes	No	No	Yes	No	No
WBGene00018269; Dscr: none available; Molecule: F41C3.3; Class: fatty Acid CoA Synthetase family ...	acs-11	0.978647	-0.0325482	0.464529	0.766479	No	No	No	No	No	No	No
WBGene00009106; Dscr: none available; Molecule: F25C8.4; Class: fatty Acid CoA Synthetase family ...	acs-12	1.09707	0.133832	0.00348495	0.0834864	No	No	No	No	No	No	No
WBGene00022037; Dscr: none available; Molecule: Y65B4BL.5; Class: fatty Acid CoA Synthetase family wb Protein ACS-13 [Source:RefSeq peptide;Acc:NP_490744] [Y65B4BL.5] ...	acs-13	0.937133	-0.106211	0.582633	0.852677	No	No	No	Yes	Yes	No	No
WBGene00008669; Dscr: none available; Molecule: F11A3.1; Class: fatty Acid CoA Synthetase family ...	acs-14	0.988743	-0.0199052	0.771412	0.950104	No	No	No	No	No	Yes	No
WBGene00019920; Dscr: none available; Molecule: R07C3.4; Class: fatty Acid CoA Synthetase family ...	acs-15	1.39734	0.539819	0.117765	0.575006	No	No	No	No	Yes	No	No
WBGene00018579; Dscr: none available; Molecule: F47G6.2; Class: fatty Acid CoA Synthetase family ...	acs-16	0.993447	0.00592256	0.970195	0.994737	No	No	No	No	No	No	No
WBGene00016716; Dscr: none available; Molecule: C46F4.2; Class: fatty Acid CoA Synthetase family ...	acs-17	1.1267	0.191223	0.299351	0.815432	No	No	No	No	No	No	No
WBGene00011173; Dscr: none available; Molecule: R09E10.3; Class: fatty Acid CoA Synthetase family ...	acs-18	1.5782	0.736825	0.059228	0.402122	No	No	No	No	Yes	No	No
WBGene00007969; Dscr: none available; Molecule: C36A4.9a; Class: fatty Acid CoA Synthetase family ...	acs-19	1.04868	0.060418	0.559608	0.837616	No	No	No	Yes	No	No	No
WBGene00009221; Dscr: acs-2 encodes an acyl-CoA synthetase; by homology, ACS-2 is predicted to catalyze conversion of a fatty acid to Acyl-CoA for subsequent beta oxidation; accordingly, loss of acs-2 activity via RNAi results in defects in fat metabolism; an ACS-2::GFP reporter fusion protein is widely expressed and appears to localize to mitochondria; acs-2 expression is positively regulated by…	acs-2	0.9765	0.396623	0.560539	0.838477	No	No	No	No	No	No	No
WBGene00009218; Dscr: acs-20 encodes a protein homologous to the mammalian FATP1 and FATP4 fatty acid transport proteins (FATP)/very long chain fatty acid acyl-CoA synthetases; acs-20 activity is required for proper cuticle development, specifically formation of a cuticle surface barrier that prevents penetration of small molecules; acs-20 may affect cuticle development via its role in incorporat…	acs-20	0.868854	-0.187044	0.291033	0.811502	No	No	No	No	No	No	No
WBGene00016849; Dscr: none available; Molecule: C50H11.1; Class: fatty Acid CoA Synthetase family ...	acs-21	0.983554	-0.0250472	0.587704	0.855976	No	No	No	No	No	No	No
WBGene00017012; Dscr: acs-22 encodes a protein homologous to the mammalian FATP1 and FATP4 fatty acid transport proteins (FATP)/very long chain fatty acid acyl-CoA synthetases; acs-22 functions redundantly with acs-20 to regulate formation of the cuticle surface barrier that prevents penetration of small molecules; acs-22 may affect cuticle development via its role in incorporation of very long c…	acs-22	0.894653	-0.154757	0.224117	0.74581	No	No	No	No	No	No	No
WBGene00020343; Dscr: none available; Molecule: T08B1.6; Class: fatty Acid CoA Synthetase family ...	acs-3	0.722477	-0.469067	2.25415e-08	0.000265415	Yes	No	No	No	No	No	No
WBGene00018152; Dscr: none available; Molecule: F37C12.7; Class: fatty Acid CoA Synthetase family ...	acs-4	1.06461	0.0887881	0.143544	0.623788	No	No	No	Yes	Yes	No	No
WBGene00013575; Dscr: none available; Molecule: Y76A2B.3; Class: fatty Acid CoA Synthetase family ...	acs-5	1.04609	0.0621483	0.3471	0.782898	No	No	No	No	No	No	No
WBGene00022849; Dscr: none available; Molecule: ZK1127.2; Class: fatty Acid CoA Synthetase family ...	acs-6	1.99549	1.02143	0.00548067	0.108686	No	No	No	No	Yes	No	No
WBGene00007228; Dscr: none available; Molecule: C01G6.7; Class: fatty Acid CoA Synthetase family ...	acs-7	0.55817	-0.834906	6.8508e-05	0.00963161	Yes	No	No	No	No	No	No
WBGene00020634; Dscr: none available; Molecule: T20F7.7; Class: fatty Acid CoA Synthetase family ...	acs-9	1.11106	0.255005	0.478913	0.778217	No	No	No	No	No	No	No
WBGene00000063; Dscr: act-1 encodes an actin isoform that is required for proper body wall muscle and pharyngeal muscle structures and the motility of animals; actins have highly similar amino acid sequences; ACT-1 is identical to ACT-3; act-1 functions redundantly with two other actin isoforms, act-2 and act-3, to control cytoplasmic microfilament function in the early embryo.; Molecule: T04C12.…	act-1	1.04163	0.0641694	0.415858	0.735766	No	No	No	Yes	No	No	No
WBGene00000064; Dscr: act-2 encodes one of five C. elegans actins; act-2 functions redundantly in early embryonic cortical microfilaments with act-1 and act-3, and dominant mutations in act-2 result in uncoordinated locomotion; an ACT-2::GFP reporter fusion is expressed in the cytoplasm of embryonic cells and is also found in contractile filaments in adult muscle cells.; Molecule: T04C12.5; Class…	act-2	1.00935	0.0166195	0.803156	0.961517	No	No	No	Yes	No	No	No
WBGene00000065; Dscr: act-3 encodes an invertebrate actin, highly similar to ACT-1, ACT-2, and ACT-4, that functions in body wall muscle; act-3 functions with two other action isoforms, act-1 and act-2, to control cytoplasmic microfilament function in the early embryo.; Molecule: T04C12.4; Class: ACTin ...	act-3	1.02199	0.035242	0.589293	0.857283	No	No	No	Yes	No	No	No
WBGene00000066; Dscr: act-4 encodes an actin isoform that is most similar to act-2 in amino acid sequence; an act-4 reporter gene is expressed in body wall and vulval muscles and the spermatheca.; Molecule: M03F4.2a; Class: ACTin ...	act-4	1.01612	0.0254088	0.68701	0.90918	No	No	No	No	No	No	No
WBGene00000067; Dscr: an ortholog of human cytoplasmic actin; and is expressed only in microvillous intestinal cells and excretory cell.; Molecule: T25C8.2; Class: ACTin ...	act-5	0.992791	-0.00318792	0.97339	0.995045	No	No	No	No	No	No	No
WBGene00000068; Dscr: acy-1 encodes an adenylyl cyclase that is most closely related to the divergent mouse isoform type IX; acy-1 is required for viability, muscle contraction, locomotion, molting, and regulation of sleep-like behavior (lethargus) during larval development; acy-1 acts genetically downstream of gsa-1 and is expressed in excitable cells.; Molecule: F17C8.1; Class: Adenylyl CYclase…	acy-1	0.962433	-0.0504691	0.613095	0.868333	No	No	No	No	No	No	No
WBGene00000069; Dscr: acy-2 encodes an adenylyl cyclase; an intragenic deletion of acy-2 is lethal at the first larval stage of development; the terminal phenotype resembles that seen in loss-of-function gsa-1 mutants.; Molecule: C10F3.3; Class: Adenylyl CYclase ...	acy-2	0.957449	-0.0588462	0.59397	0.859864	No	No	No	No	No	No	No
WBGene00000070; Dscr: acy-3 encodes a predicted member of the adenylyl cyclase family with highest similarity to human adenylate cyclase type 5; expressed in the support cells of ciliated neurons, in the head and tail ganglia, in two pairs of neurons in the retrovesicular ganglia, and in the spermatheca.; Molecule: C44F1.5; Class: Adenylyl CYclase ...	acy-3	1.06567	0.0926601	0.0346889	0.299446	No	No	No	No	No	No	No
WBGene00000071; Dscr: acy-4 encodes an adenylate cyclase most similar to vertebrate type V and type VI adenylate cyclases; by homology, ACY-4 is a predicted plasma membrane protein that catalyzes the conversion of ATP to cyclic AMP, a key second messenger in intracellular signaling.; Molecule: T01C2.1; Class: Adenylyl CYclase ...	acy-4	1.19749	0.261398	0.000877065	0.0380018	No	No	No	No	No	No	No
WBGene00017967; Dscr: none available; Molecule: F32A5.1a; Class: ADA (histone acetyltransferase complex (subuunit) ...	ada-2	1.03558	0.0516879	0.479309	0.778592	No	No	No	Yes	Yes	No	No
WBGene00012157; Dscr: none available; Molecule: VW02B12L.4; Class: ADR-2 Binding Protein ...	adbp-1	1.07112	0.100346	0.0646482	0.421835	No	No	No	Yes	No	No	No
WBGene00000072; Dscr: add-1 encodes an ortholog of the cytoskeletal protein alpha-adducin (ADD1, OMIM:102680, mutations are associated with susceptibility to salt-sensitive essential hypertension); by homology, ADD-1 is predicted to be a cell membrane-associated protein that mediates localized changes in the cytoskeleton in response to activation of signal transduction cascades; in C. elegans, AD…	add-1	1.05166	0.0720557	0.312824	0.81893	No	No	No	No	No	No	No
WBGene00000073; Dscr: add-2 encodes a protein containing an alpha-adducin-like head domain that while highly similar in sequence to the head domain of vertebrate and Drosophila adducins, atypically resides at the C-, rather than N-, terminus of the protein; by homology, ADD-2 is predicted to be a cell membrane-associated cytoskeletal protein that mediates cytoskeletal rearrangements in response t…	add-2	0.87508	-0.194565	0.00836281	0.136571	No	No	No	No	No	No	No
WBGene00000074; Dscr: adm-2 encodes a protein containing a snake venom disintegrin-domain and a metalloprotease-like domain (i.e., a protein of the ADAM family); like ADM-1, ADM-2 is homologous to a mammalian sperm glycoprotein (PH-30/fertilin) implicated in sperm-egg fusion, and ADM-2 might thus be a fusogenic protein mediating the merging of plasma membranes during development.; Molecule: C04A1…	adm-2	0.887207	-0.173262	0.0271935	0.261647	No	No	No	No	No	No	No
WBGene00000075; Dscr: adm-4 encodes a member of the ADAM (disintegrin plus metalloprotease) family; ADM-4 is highly expressed in most post-embryonic tissues.; Molecule: ZK154.7; Class: ADAM (disintegrin plus metalloprotease) family ...	adm-4	0.899293	-0.152208	0.0112489	0.16006	No	No	No	No	No	No	No
WBGene00011878; Dscr: none available; Molecule: T21B4.4a; Class: ADenOsine Receptor homolog ...	ador-1	0.702327	-0.461643	0.119966	0.580157	No	No	No	No	No	No	No
WBGene00044440; Dscr: none available; Molecule: Y73E7A.9; Class: ADiPose (Drosophila obesity gene) Related ...	adpr-1	1.14534	0.196139	0.00134299	0.0489189	No	No	No	No	No	No	No
WBGene00000079; Dscr: adr-1 encodes, through alternative splicing, at least five isoforms of an adenosine deaminase that acts on RNA (ADAR); ADARs are RNA-editing enzymes that deaminate adenosines to create inosines in double-stranded RNA (dsRNA); adr-1 is expressed in embryos, most or all neurons (e.g., sensory neurons and cilia, the ventral nerve cord, motor neurons and interneurons) and in the…	adr-1	1.02701	0.0388491	0.32812	0.817012	No	No	No	Yes	No	No	No
WBGene00000080; Dscr: adr-2 encodes an adenosine deaminase that acts on RNA (ADAR); ADARs are RNA-editing enzymes that deaminate adenosines to create inosines in double-stranded RNA (dsRNA); adr-2 is expressed ubiquitously in early embryos, as well as in the germline of early adults; ADR-2 is required for ADAR activity in vivo, and for normal chemotaxis.; Molecule: T20H4.4; Class: Adenosine Deami…	adr-2	1.03897	0.0554568	0.0273812	0.262648	No	No	No	Yes	Yes	No	No
WBGene00000081; Dscr: ads-1 encodes an ortholog of human ALKYL-DIHYDROXYACETONEPHOSPHATE SYNTHASE PRECURSOR (AGPS; OMIM:603051) that is required for normal larval development; mutation of human AGPS leads to type 3 rhizomelic chondrodysplasia punctata (OMIM:600121).; Molecule: Y50D7A.7; Class: Alkyl-Dihydroxyacetonephosphate Synthase ...	ads-1	0.988544	-0.0160829	0.773216	0.950883	No	No	No	No	No	No	No
WBGene00000082; Dscr: The adt-1 gene encodes a metalloproteinase with disintegrin-like and metalloproteinase with thrombospondin type I motifs (ADAMTS) that is required for male tail morphogenesis.; Molecule: C02B4.1; Class: ADAMTS family ...	adt-1	1.11528	0.160315	0.0977774	0.526841	No	No	No	No	No	Yes	No
WBGene00000083; Dscr: adt-2 encodes a member of the ADAMTS (a disintegrin and metalloprotease with thrombospodin motif) family of secreated metalloproteases; ADT-2 binds to extracellular matrix and is involved in remodeling of the extracellular matrix; homozygous adt-2 mutants die at the 3-fold stage of embryogenesis or during hatching; adult worms are about 20% reduced body length as compared to…	adt-2	1.00483	0.00992528	0.880404	0.985274	No	No	No	No	No	No	No
WBGene00000084; Dscr: aex-1 encodes a novel, C2 calcium-binding domain protein that is similar to human BAP3 proteins and rat Munc13; in C. elegans, AEX-1 functions in retrograde signaling to regulate presynaptic activity and localization of the synaptic vesicle fusion protein UNC-13; AEX-1 is required for the defecation motor program, specifically the anterior body wall and enteric muscle contra…	aex-1	0.875482	-0.198094	0.134857	0.609197	No	No	No	No	No	No	No
WBGene00000085; Dscr: aex-2 encodes a G-protein-coupled receptor; aex-2 functions in the nervous system to activate a G(s) alpha (gsa-1) signaling pathway that regulates defecation in the hermaphrodite digestive tract; an AEX-2::GFP reporter fusion is expressed in the nerve ring, ventral nerve cord, the head mesodermal cell and enteric muscles; tissue-specific expression studies suggest that AEX-…	aex-2	0.899732	-0.138951	0.309582	0.818588	No	No	No	No	No	No	No
WBGene00000086; Dscr: aex-3 encodes a guanine nucleotide exchange factor for the rab-3 GTPase that is orthologous to human MAP kinase activating protein containing death domain (MADD, OMIM:603584); AEX-3 is required for intracellular vesicle trafficking as well as synaptic vesicle release and interacts with CAB-1 and RAB-3 to regulate separate pathways for neural activities such as defecation and…	aex-3	1.05373	0.0723753	0.537625	0.821498	No	No	No	No	No	No	No
WBGene00006454; Dscr: none available; Molecule: T14G12.2; Class: ABoc, EXpulsion (defecation) defective ...	aex-4	0.853145	-0.236878	0.0417944	0.33133	No	No	No	No	No	No	No
WBGene00000088; Dscr: an ortholog of calcium-dependent serine endoproteinases, the kex2/subtilisin-like proprotein convertase that affects defecation cycle and anterior body contractions; and is expressed in all muscle cells except pharyngeal muscles.; Molecule: F32A7.6; Class: ABoc, EXpulsion (defecation) defective ...	aex-5	0.961571	-0.0484156	0.676633	0.903136	No	No	No	No	No	No	No
WBGene00000089; Dscr: aex-6 encodes a Rab small GTPase; aex-6 was identified in screens for defecation defective mutants and high-temperature-induced dauer formation mutants; aex-6 appears to act in the insulin branch of the dauer pathway; aex-6 is genetically required for two different steps of normal defecation in the hermaphrodite digestive tract; since its mutant phenotype resembles that indu…	aex-6	0.873686	-0.253074	0.417772	0.736634	No	No	No	No	No	No	No
WBGene00016089; Dscr: none available; Molecule: C25B8.5; Class: AEX-2 related neuropeptide Receptor ...	aexr-1	1.68841	0.692568	0.349722	0.771558	No	No	No	No	No	No	No
WBGene00016090; Dscr: none available; Molecule: C25B8.7; Class: AEX-2 related neuropeptide Receptor ...	aexr-2	1.95188	0.76904	0.177064	0.681211	No	No	No	No	No	No	No
WBGene00016748; Dscr: none available; Molecule: C48C5.3; Class: AEX-2 related neuropeptide Receptor ...	aexr-3	0.572079	-0.676627	0.344972	0.789941	No	No	No	No	No	No	No
gb Caenorhabditis elegans gene 4F223 mRNA, complete cds. [AF292053] ...	AF292053	1.01341	0.0191854	0.623781	0.87549	No	No	No	No	No	No	No
WBGene00021009; Dscr: none available; Molecule: W03F11.6a; Class: AFaDin (actin filament binding protein) homolog wb Protein AFD-1, isoform a [Source:RefSeq peptide;Acc:NP_490938] [W03F11.6d] ...	afd-1	1.23007	0.149019	0.841489	0.97552	No	No	No	Yes	No	No	No
WBGene00016625; Dscr: aff-1 encodes a cell-surface protein required in late L4 larvae for various cell fusions, of which at least one (AC-utse) does not require EFF-1; in vulval development, AFF-1 is required for fusion of the anchor cell (AC) with the utse syncytium, of A cells to one another, and of D cells to one another; AFF-1 is also required for lateral seam cell fusions; since aff-1 mutant…	aff-1	1.10892	0.136448	0.476957	0.776512	No	No	No	No	No	No	No
WBGene00017051; Dscr: none available; Molecule: D2024.2; Class: ArylForMamiDase ...	afmd-1	1.02375	0.0348792	0.679975	0.90557	No	No	No	No	No	No	No
WBGene00000090; Dscr: age-1 encodes the C. elegans ortholog of the phosphoinositide 3-kinase (PI3K) p110 catalytic subunit; AGE-1, supplied maternally and embryonically, is a central component of the C. elegans insulin-like signaling pathway, lying downstream of the DAF-2/insulin receptor and upstream of both the PDK-1 and AKT-1/AKT-2 kinases and the DAF-16 forkhead type transcription factor, who…	age-1	0.981944	-0.0283988	0.7781	0.952512	No	No	No	Yes	Yes	No	No
WBGene00012386; Dscr: agef-1 encodes a putative ARF guanine nucleotide exchange factor orthologous to human ARFGEF1 (OMIM:604141) and ARFGEF2 (OMIM:605371); agef-1(RNAi) inhibits CAV-1 body formation in oocytes more severely than arf-1 disruption alone, indicating that activation of both ARF-1 and ARF-3 by AGEF-1 may be required for transport of caveolin from Golgi to CAV-1 bodies during oogenesi…	agef-1	1.07762	0.108688	0.0268086	0.259854	No	No	No	Yes	No	No	No
WBGene00011050; Dscr: agl-1 encodes a protein orthologous to human amylo-alpha-1, 6-glucosidase, 4-alpha-glucanotransferase (AGL), also known as Glycogen Debrancher Enzyme; ALG is involved in the breakdown of the complex sugar, glycogen.; Molecule: R06A4.8; Class: AGL (Amylo-1,6-GLucosidase, 4-alpha-glucanotransferase) glycogen debranching enzyme ...	agl-1	1.12431	0.16365	0.0863913	0.492598	No	No	No	Yes	No	No	No
WBGene00007210; Dscr: none available; Molecule: BE10.2; Class: AlkylGlycerol MonoOxygenase ...	agmo-1	0.775584	-0.359894	0.0281723	0.266974	No	No	No	No	No	No	No
WBGene00018304; Dscr: agr-1 encodes a large (1396-residue) putative agrin, orthologous to human AGRIN (OMIM:103320), EGFLAM, and Q9NQ15; AGR-1 is expressed in buccal epithelium and deposited in pharyngeal basal epithelium; AGR-1 is also expressed in IL1 neurons, distal tip cells, and intestine; an AGR-1 fragment can cluster vertebrate dystroglycan in cell culture; agr-1(eg1770) mutations show no …	agr-1	1.00672	0.00638317	0.957586	0.992876	No	No	No	No	No	No	No
WBGene00000092; Dscr: ags-3 encodes a protein containing N-terminal TRP domains and C-terminal GPR domains that is a member of the Activator of G Protein Signaling 3 (AGS3) family of proteins that includes mammalian AGS3 and LPN and Drosophila RAPSYNOID; in C. elegans, AGS-3 is involved in polarity and spindle orientation during early embryogenesis; in addition, AGS-3, along with the RIC-8 guanin…	ags-3	0.937948	-0.0857923	0.34407	0.791684	No	No	No	No	No	No	No
WBGene00000093; Dscr: agt-1 encodes an ortholog of the DNA repair enzyme O6-Alkylguanine DNA-alkyltransferase (AGT).; Molecule: Y62E10A.5a; Class: AlkylGuanine DNA alkylTransferase ...	agt-1	1.06459	0.0908732	0.0267699	0.259639	No	No	No	Yes	Yes	No	No
WBGene00219777; Dscr: none available; Molecule: AH10.10; Class: not known ...	AH10.10	1.11559	0.0914834	0.877289	0.984478	No	No	No	No	No	No	No
WBGene00007083; Dscr: none available; Molecule: AH10.2; Class: not known ...	AH10.2	0.63862	-0.530189	0.232349	0.755952	No	No	No	No	No	No	No
WBGene00007084; Dscr: none available; Molecule: AH10.3; Class: not known ...	AH10.3	1.28453	0.375122	0.105712	0.547065	No	No	No	No	No	No	No
WBGene00007085; Dscr: none available; Molecule: AH10.4; Class: not known ...	AH10.4	0.884241	-0.181716	0.336785	0.80677	No	No	No	No	No	No	No
WBGene00197015; Dscr: none available; Molecule: AH10.7; Class: not known ...	AH10.7	1.96188	0.458576	0.527231	0.814442	No	No	No	No	No	No	No
WBGene00197630; Dscr: none available; Molecule: AH10.8; Class: not known ...	AH10.8	0.962819	-0.0479647	0.723179	0.926457	No	No	No	No	No	No	No
WBGene00201406; Dscr: none available; Molecule: AH10.9; Class: not known ...	AH10.9	0.682933	-0.48236	0.382151	0.725193	No	No	No	No	No	No	No
WBGene00219290; Dscr: none available; Molecule: AH6.17; Class: not known ...	AH6.17	1.00595	0.00532072	0.951923	0.992115	No	No	No	No	No	No	No
WBGene00007081; Dscr: none available; Molecule: AH6.3; Class: not known ...	AH6.3	2.439	1.33008	0.000987145	0.0406403	Yes	No	No	No	Yes	No	No
WBGene00014998; Dscr: none available; Molecule: AH9.1; Class: not known ...	AH9.1	0.65222	-0.195502	0.780958	0.953433	No	No	No	No	No	No	No
WBGene00014999; Dscr: none available; Molecule: AH9.3; Class: not known ...	AH9.3	0.908409	-0.135812	0.149793	0.634324	No	No	No	No	No	No	No
WBGene00015000; Dscr: none available; Molecule: AH9.4; Class: not known ...	AH9.4	1.09963	0.102554	0.842912	0.97604	No	No	No	No	No	No	No
WBGene00044701; Dscr: AH9.6 encodes a novel protein that contains two predicted transmembrane domains and that is conserved in other nematode species.; Molecule: AH9.6; Class: not known ...	AH9.6	0.915769	-0.143541	0.442599	0.751299	No	No	No	No	No	No	No
WBGene00175029; Dscr: none available; Molecule: AH9.7; Class: not known ...	AH9.7	1.17268	0.274434	0.281062	0.805492	No	No	No	No	No	No	No
WBGene00219776; Dscr: none available; Molecule: AH9.9; Class: not known ...	AH9.9	1.06537	0.196999	0.740401	0.935869	No	No	No	No	No	No	No
WBGene00000095; Dscr: aha-1 encodes an ortholog of human aryl-hydrocarbon receptor nuclear translocator; AHA-1 interacts with AHR-1 and HIF-1 in vitro, requires HIF-1 for proper localization, and is expressed ubiquitously; AHA-1 also physically interacts with CKY-1, and when co-expressed in vitro, an AHA-1/CKY-1 complex exhibits sequence-specific DNA binding; when co-expressed in cultured cells, …	aha-1	0.917844	-0.121043	0.0585981	0.400501	No	No	No	No	No	No	No
WBGene00019322; Dscr: ahcy-1 encodes the C. elegans S-adenosylhomocysteine hydrolase (SAHH) ortholog; by homology, AHCY-1 is predicted to catalyze the hydrolysis of S-adenosyl-L-homocysteine to adenosine and L-homocysteine; loss of ahcy-1 activity via RNAi results in embryonic and larval lethality, abnormal body morphology, sick animals, and uncoordinated locomotion; Northern blot analyses indica…	ahcy-1	1.04793	0.069386	0.224973	0.747128	No	No	No	Yes	No	No	No
WBGene00045192; Dscr: aho-3 encodes a hydrolase; aho-3 is required for temperature preference, a learning-like behavior associating feeding conditions with temperatures; while normal C. elegans thermotax away from those temperatures at which they have been starved for 1 hour, aho-3(nj15) mutants fail to show this connection of temperature preference to recent starvation; although aho-3(nj15) muta…	aho-3	0.949972	-0.0750223	0.503361	0.796109	No	No	No	Yes	Yes	No	No
WBGene00000096; Dscr: ahr-1 encodes an aryl hydrocarbon receptor (ligand-activated basic helix-loop-helix transcription factor) ortholog that biochemically resembles its vertebrate relatives (OMIM:600253) which mediate the carcinogenic and teratogenic effects of environmental toxins; AHR-1 binds HSP90 tightly, and forms a dimer with AHA-1 that binds DNA fragments containing the mammalian xenobiot…	ahr-1	1.16045	0.19292	0.366683	0.729248	No	No	No	No	No	No	No
WBGene00015547; Dscr: ain-1 encodes an unfamiliar protein synergistically required, with LIN-31, for the normal timing of vulval differentiation, independently of LET-60/RAS, and parallel to or downstream of LIN-14/LIN-28/HBL-1; AIN-1 is expressed in cytoplasmic foci (that are probably P bodies) in several tissues, including vulval precursor cells and neurons; AIN-1 coimmunoprecipitates with DCR-…	ain-1	0.910842	-0.116601	0.437929	0.748199	No	No	No	Yes	No	No	No
WBGene00015007; Dscr: ain-2 encodes, by alternative splicing, three isoforms of an unfamiliar protein paralogous to AIN-1, and homologous to Brugia malayi 14748.m00068, 14052.m00191, and 14963.m01790; AIN-2 protein binds GEI-4 and GEI-16 in yeast two-hybrid experiments; AIN-2 and its nematode homologs have weak similarity to human TNRC6A (GW182; OMIM:610739) and Drosophila GAWKY; ain-2 has no obv…	ain-2	0.87728	-0.1877	0.00223765	0.0652564	No	No	No	Yes	No	No	No
WBGene00000097; Dscr: aip-1 encodes an AN-1-like zinc finger-containing protein homologous to arsenite-inducible RNA-associated protein (AIRAP), conserved among C. elegans, Drosophila, and mammals; like AIRAP itself, AIP-1 protects cells from arsenite toxicity; AIP-1 is a predicted RNA binding protein that may function in ubiquitin-mediated proteolysis following arsenite treatment; AIP-1 does not…	aip-1	1.06474	0.0584635	0.831067	0.971858	No	No	No	Yes	No	No	No
WBGene00010685; Dscr: aipl-1 encodes a conserved WD-repeat protein that cooperates with ADF/cofilin and is highly homologous to AIP-1; the sequence of the encoded protein is 66% identical to UNC-78; aipl-1 and unc-78 have redundant and overlapping functions in organized assembly of actin filaments in embryonic muscle and the unc-78 and aipl-1 double mutant is embryonic lethal; both AIPL-1 isoform…	aipl-1	0.919515	-0.120977	0.00710527	0.125101	No	No	No	Yes	Yes	No	No
WBGene00000098; Dscr: AIR-1 belongs to the Aurora-A family of serine/threonine kinases that localize to centrosomes; AIR-1 is required for embryonic survival, germline proliferation and development, locomotion, and vulval development; AIR-1 is required to recruit centrosomal gamma-tubulin during maturation; Aurora-A kinases are implicated in centrosome separation and spindle assembly.; Molecule: …	air-1	0.995657	-0.00641919	0.910454	0.989102	No	No	No	Yes	Yes	No	No
WBGene00000099; Dscr: air-2 encodes an aurora/Ipl1-related serine/threonine protein kinase that affects embryonic viability and chromosome segregation during meiosis and mitosis and is required for cytokinesis; AIR-2 has two functions during mitosis, one in chromosome segregation, and a second, independent function in cytokinesis through ZEN-4; AIR-2 and ZEN-4 may act in parallel to a second path…	air-2	0.916913	-0.124923	0.21201	0.73029	No	No	No	Yes	No	No	No
WBGene00000100; Dscr: ajm-1 encodes a member of the apical junction molecule class that is required for correct elongation of the C. elegans embryo; AJM-1 contains a coiled-coil motif; AJM-1 binds DLG-1 in vitro, in yeast two-hybrid assays, and in vivo; AJM-1 is mislocalized in a dlg-1(RNAi) background; LET-413 is required for rapid confinement of DLG-1 and AJM-1 to a narrow apical region in C. e…	ajm-1	1.0241	0.0365409	0.52775	0.814736	No	No	No	No	No	No	No
WBGene00000101; Dscr: aka-1 encodes an A kinase anchor protein that has mutiple isoforms, all of which have a zinc-finger domain of the FYVE type; interacts with KIN-2 in vitro.; Molecule: D1022.7a; Class: A Kinase Anchor protein ...	aka-1	1.17467	0.231221	0.00645446	0.118701	No	No	No	Yes	No	No	No
WBGene00016977; Dscr: none available; Molecule: C56G2.1a; Class: A-Kinase Anchor Protein, mitochondrial homolog ...	akap-1	0.93459	-0.100794	0.150435	0.635729	No	No	No	No	No	No	No
WBGene00017088; Dscr: none available; Molecule: E01A2.6; Class: AKIRin (conserved nuclear protein family) homolog ...	akir-1	1.02211	0.0335755	0.555359	0.834332	No	No	No	No	No	No	No
WBGene00000102; Dscr: akt-1 encodes an ortholog of the serine/threonine kinase Akt/PKB; akt-1 genetically interacts with the insulin signaling pathway and functions to regulate such processes as dauer larval development and salt chemotaxis learning; AKT-1 binds calmodulin in vitro in a calcium-dependent manner; an AKT-1::GFP fusion protein is widely expressed beginning in late stage embryos and c…	akt-1	1.01777	0.0175291	0.853707	0.978175	No	No	No	Yes	No	No	No
WBGene00000103; Dscr: akt-2 encodes a homolog of the serine/threonine kinase Akt/PKB, AKT-2, that is required for progression through the dauer stage of development and for the negative regulation of adult lifespan; inactivation of akt-2 causes animals to arrest constitutively at the dauer stage, while having an increased life span; widely expressed, AKT-2 is activated by the phospholipid product…	akt-2	0.889599	-0.161792	0.112418	0.5635	No	No	No	No	No	No	No
WBGene00011474; Dscr: aldo-1 is orthologous to the human gene ALDOLASE A, FRUCTOSE-BISPHOSPHATE (ALDOA; OMIM:103850), which when mutated leads to aldolase A deficiency.; Molecule: T05D4.1; Class: ALDOlase (fructose bisphosphate aldolase) ...	aldo-1	1.02616	0.0476317	0.677206	0.903414	No	No	No	No	No	No	No
WBGene00017166; Dscr: aldo-2 encodes a fructose-bisphosphate aldolase homologous to human ALDOB, which when mutated leads to fructosemia, hereditary fructose intolerance (OMIM:229600).; Molecule: F01F1.12a; Class: ALDOlase (fructose bisphosphate aldolase) ...	aldo-2	0.976159	-0.0337585	0.512175	0.803037	No	No	No	Yes	No	No	No
WBGene00017547; Dscr: none available; Molecule: F18A1.6a; Class: ALS/FTD Associated gene homolog ...	alfa-1	0.938245	-0.0924575	0.104864	0.544709	No	No	No	No	No	No	No
WBGene00000105; Dscr: alg-1 encodes an Argonaut ortholog; alg-1 is involved in RNA interference and affects developmental timing along with alg-2 and dcr-1 by regulating expression of the lin-4 and let-7 small temporal RNAs.; Molecule: F48F7.1a; Class: Argonaute (plant)-Like Gene ...	alg-1	1.12654	0.161661	0.38671	0.724905	No	No	No	No	No	No	No
WBGene00000106; Dscr: alg-2 encodes a PAZ and PIWI-domain containing protein that is a member of the highly conserved eukaryotic RDE-1/AGO1/PIWI family of proteins that regulate posttranscriptional gene silencing (PTGS); ALG-2 functions with ALG-1 to control specific developmental timing events by positively regulating expression of small temporal RNAs (stRNAs) encoded by lin-4 and let-7; ALG-2 a…	alg-2	0.850874	-0.215855	0.170905	0.672397	No	No	No	Yes	No	No	No
WBGene00000107; Dscr: alh-1 is orthologous to the human gene ALDEHYDE DEHYDROGENASE 2, MITOCHONDRIAL (ALDH2; OMIM:100650), in which a polymorphism can lead to acute ethanol intolerance.; Molecule: F54D8.3a; Class: ALdehyde deHydrogenase ...	alh-1	1.03877	0.0536069	0.263087	0.787871	No	No	No	Yes	No	No	No
WBGene00000116; Dscr: none available; Molecule: C54D1.4; Class: ALdehyde deHydrogenase ...	alh-10	0.995668	-0.00635022	0.929124	0.990244	No	No	No	No	No	No	No
WBGene00000117; Dscr: none available; Molecule: F42G9.5a; Class: ALdehyde deHydrogenase ...	alh-11	1.14572	0.19459	0.00430472	0.0942556	No	No	No	No	No	No	No
WBGene00000118; Dscr: none available; Molecule: Y69F12A.2a; Class: ALdehyde deHydrogenase ...	alh-12	0.927852	-0.108629	0.00689201	0.122955	No	No	No	No	No	Yes	No
WBGene00011938; Dscr: none available; Molecule: T22H6.2a; Class: ALdehyde deHydrogenase ...	alh-13	0.975303	-0.0197228	0.906076	0.988382	No	No	No	No	No	No	No
WBGene00000108; Dscr: none available; Molecule: K04F1.15; Class: ALdehyde deHydrogenase ...	alh-2	1.00291	0.00414994	0.773199	0.950912	No	No	No	No	No	No	No
WBGene00000109; Dscr: alh-3 encodes an aldehyde dehydrogenase predicted to be mitochondrial.; Molecule: F36H1.6; Class: ALdehyde deHydrogenase ...	alh-3	0.835073	-0.260412	2.3441e-05	0.00566167	No	No	No	Yes	No	No	No
WBGene00000110; Dscr: none available; Molecule: T05H4.13a; Class: ALdehyde deHydrogenase ...	alh-4	0.966458	-0.04738	0.41242	0.734012	No	No	No	Yes	No	No	No
WBGene00000111; Dscr: none available; Molecule: T08B1.3; Class: ALdehyde deHydrogenase ...	alh-5	1.00405	0.0251172	0.868902	0.98329	No	No	No	No	No	No	No
WBGene00000112; Dscr: alh-6 is orthologous to the human gene ALDEHYDE DEHYDROGENASE 4 FAMILY, MEMBER A1 (ALDH4A1; OMIM:606811), which when mutated leads to hyperprolinemia type II.; Molecule: F56D12.1a; Class: ALdehyde deHydrogenase ...	alh-6	0.89215	-0.158969	0.0859826	0.491577	No	No	No	No	No	No	No
WBGene00000113; Dscr: alh-7 encodes an ortholog of the human gene DJ73M23.2 (NAD+-DEPENDENT SUCCINIC SEMIALDEHYDE DEHYDROGENASE; ALDH5A1), which when mutated leads to SSADH deficiency (OMIM:271980).; Molecule: F45H10.1a; Class: ALdehyde deHydrogenase ...	alh-7	1.14295	0.19402	0.0738657	0.453044	No	No	No	No	No	No	No
WBGene00000114; Dscr: alh-8 is orthologous to the human gene METHYLMALONATE-SEMIALDEHYDE DEHYDROGENASE (ALDH6A1; OMIM:603178), which when mutated leads to MMSDH deficiency.; Molecule: F13D12.4a; Class: ALdehyde deHydrogenase wb Probable methylmalonate-semialdehyde dehydrogenase [acylating], mitochondrial [Source:UniProtKB/Swiss-Prot;Acc:P52713] [F13D12.4a.3] ...	alh-8	0.887306	-0.174673	0.07661	0.46105	No	No	No	Yes	No	No	No
WBGene00000115; Dscr: alh-9 encodes a highly conserved aldehyde dehydrogenase that is a member of the ALDH7 (antiquitin/ATQ) family of aldehyde dehydrogenases, mutations in which are associated with pyridoxine-dependent epilepsy (OMIM:107323); by sequence similarity, ALH-9 is predicted to catalyze aldehyde oxidation; loss of alh-9 activity via RNAi results in embryonic and larval lethality, slow …	alh-9	1.08092	0.110887	0.0437369	0.339249	No	No	No	Yes	No	No	No
WBGene00007581; Dscr: none available; Molecule: C14B1.10; Class: ALKylated DNA repair protein AlkB homolog ...	alkb-8	0.964732	-0.0504571	0.224724	0.746827	No	No	No	Yes	No	No	No
WBGene00001132; Dscr: alp-1 encodes the C. elegans ortholog of the ALP (alpha-actininassociated LIM protein)-Enigma family of proteins that are found at sites of actin filament anchorage, such as the muscle Z disk; in C. elegans, alp-1 is required for maintenance of actin filament organization and for stabilizing muscle contraction; ALP-1 co-localizes with alpha-actinin at body wall muscle dense …	alp-1	1.55132	0.654803	0.239249	0.763838	No	No	No	No	No	No	No
WBGene00044330; Dscr: alr-1 encodes a homeodomain transcription factor orthologous to aristaless/human Arx; alr-1 regulates the development of sensory neurons in the head and GABAergic motor neurons; ALR-1 affects touch receptor neuron (TRN) fate by acting as a transcriptional activator and is required selectively for TRN gene expression; alr-1 expression in TRNs depends on MEC-3; ALR-1 ensures T…	alr-1	0.909424	-0.144422	0.177975	0.682704	No	No	No	No	No	No	No
WBGene00007010; Dscr: alx-1 encodes one of two C. elegans Bro1 domain-containing proteins; during development, ALX-1 functions in the regulation of protein trafficking via endocytic recycling of clathrin-independent cargo and membrane-protein degradation; ALX-1 physically interacts with RME-1, a component of recycling endosomes that regulates endocytic recycling of receptor proteins, and LIN-12/N…	alx-1	0.931175	-0.100873	0.239576	0.763951	No	No	No	Yes	No	No	No
WBGene00000120; Dscr: aly-1 encodes an RRM motif-containing protein required for normal export of TRA-1/tra-2 mRNA complexes, and thus for normal hermaphroditism; ALY-1 is orthologous to human THOC4 (OMIM:604171), and paralogous to ALY-2 and ALY-3; in the absence of TRA-1, and in conjunction with NXF-2, ALY-1 and its paralog ALY-2 are required to bind the TRE 3' UTR element of tra-2 mRNA, and blo…	aly-1	0.892416	-0.159172	0.252788	0.77887	No	No	No	No	No	No	No
WBGene00000121; Dscr: aly-2 encodes an RRM motif-containing protein required for normal export of TRA-1/tra-2 mRNA complexes, and thus for normal hermaphroditism; ALY-2 is orthologous to human THOC4 (OMIM:604171), and paralogous to ALY-1 and ALY-3; in the absence of TRA-1, and in conjunction with NXF-1, ALY-2 and its paralog ALY-1 are required to bind the TRE 3' UTR element of tra-2 mRNA, and blo…	aly-2	0.940229	-0.0833885	0.394638	0.725758	No	No	No	Yes	Yes	No	No
WBGene00000122; Dscr: aly-3 encodes an RRM motif-containing protein orthologous to human THOC4 (OMIM:604171), and paralogous to ALY-1 and ALY-2; by orthology, ALY-3 is thought to promote recruitment of mRNA export factor to mRNAs; however, ALY-3 has no grossly obvious function in four-way RNAi assays of ALY-1/-3 and W04D2.6, and aly-3(RNAi) had no obvious effect on nuclear retention of tra-2 mRNA…	aly-3	1.01989	0.0283762	0.186986	0.69574	No	No	No	Yes	Yes	No	No
WBGene00000123; Dscr: ama-1 encodes the large subunit of RNA polymerase II required for mRNA transcription; AMA-1 is essential for proper embryonic development, particularly for the early division and migration of the endodermal precursor (E) cells that initiate gastrulation; AMA-1 is expressed ubiquitously in the developing embryo until the 550-cell stage.; Molecule: F36A4.7; Class: AMAnitin res…	ama-1	0.95693	-0.062095	0.263686	0.788364	No	No	No	Yes	Yes	No	No
WBGene00018877; Dscr: aman-1 encodes an ortholog of human lysosomal mannosidase (MAN2B1; OMIM:609458, mutated in alpha-mannosidosis); AMAN-1 is predicted to help digest glycoproteins by removing mannose residues from their N-linked oligosaccharides; AMAN-1 has seven predicted N-glycosylation sites; AMAN-1 is biochemically active in vitro, has optimal activity at pH 4-4.5, and is unaffected by Co(…	aman-1	1.42175	0.508298	9.15645e-05	0.0110294	Yes	No	No	No	No	No	No
WBGene00010284; Dscr: aman-2 encodes an alpha-mannosidase II, homologous to human MAN2A1 (OMIM:154582) and MAN2A2, that is required for normal N-glycan structures and predicted to act in the Golgi; AMAN-2 is predicted to mature glycoproteins by removing mannose residues from their N-linked oligosaccharides; translational fusions of AMAN-2 with GFP are subcellularly localized in a pattern consiste…	aman-2	1.08107	0.110392	0.0765593	0.460981	No	No	No	Yes	No	No	No
WBGene00018594; Dscr: aman-3 encodes a Co(II)-activated alpha-mannosidase II, orthologous to human MAN2C1; AMAN-3 is predicted to remove mannose residues from the N-linked oligosaccharides of glycoproteins; AMAN-3 contains three predicted N-glycosylation sites; AMAN-3 is biochemically active in vitro, with a pH optimum of 6.5; AMAN-3 requires either Co(II) or Mn(II) for activity, preferring the f…	aman-3	1.00304	0.0122611	0.924488	0.990008	No	No	No	No	No	No	No
WBGene00010272; Dscr: none available; Molecule: F58G6.1; Class: AMPHiphysin homolog ...	amph-1	1.05648	0.0811213	0.518247	0.80745	No	No	No	No	No	No	No
WBGene00000133; Dscr: amt-1 encodes a transmembrane transporter that by homology, is predicted to transport ammonium ions across the plasma membrane; as loss of amt-1 activity via large-scale RNAi screens does not result in any obvious abnormalities, the precise role of AMT-1 in C. elegans development and/or behavior is not yet known.; Molecule: C05E11.4; Class: AMmonium Transporter homolog ...	amt-1	1.30284	0.402253	0.409087	0.731953	No	No	No	No	No	No	No
WBGene00000134; Dscr: amt-2 encodes a transmembrane protein that is one of four C. elegans members of the ammonium transporter AMT/Rh family of proteins predicted to function in transport of ammonium ions across the plasma membrane.; Molecule: F49E11.3; Class: AMmonium Transporter homolog ...	amt-2	0.838167	-0.242927	0.617282	0.871329	No	No	No	No	No	No	No
WBGene00000135; Dscr: amt-3 encodes one of four C. elegans homologs of AMT1 (AT11_ARATH), a high-affinity ammonium transporter from Arabidopsis thaliana; AMT-3 is closely similar to its paralog AMT-2, with somewhat more distant paralogy to AMT-1 and AMT-4.; Molecule: M195.3; Class: AMmonium Transporter homolog ...	amt-3	0.757868	-0.419228	0.0771849	0.463031	No	No	No	No	No	No	No
WBGene00000136; Dscr: amt-4 encodes a member of the ammonium transporter protein family.; Molecule: C05E11.5; Class: AMmonium Transporter homolog ...	amt-4	1.10339	0.141593	0.0072478	0.125637	No	No	No	No	No	Yes	No
WBGene00000137; Dscr: none available; Molecule: R13G10.2; Class: AMine oXidase family ...	amx-1	0.971466	-0.0393865	0.533277	0.818599	No	No	No	No	No	No	No
WBGene00000138; Dscr: none available; Molecule: B0019.1; Class: AMine oXidase family ...	amx-2	0.91121	-0.13287	0.0191341	0.213498	No	No	No	No	No	No	No
WBGene00000139; Dscr: none available; Molecule: F25C8.2a; Class: AMine oXidase family ...	amx-3	1.06466	0.0896817	0.0573072	0.395814	No	No	No	No	No	Yes	No
WBGene00015938; Dscr: anat-1 encodes a protein containing a C-terminal acetyltransferase domain and a protein kinase A phosphorylation site that is a member of the arylalkylamine N-acetyltransferases (AA-NAT) family, and the Gcn5-related N-acetyltransferases (GNAT) superfamily, of proteins; ANAT-1 shows similarity to enzymes involved in melatonin synthesis from serotonin; adult C. elegans exhibit…	anat-1	1.09836	0.136107	0.0244867	0.247271	No	No	No	Yes	Yes	No	No
WBGene00000140; Dscr: anc-1 encodes a protein, orthologous to Drosophila MSP 300 and mammalian SYNE1 and SYNE2 proteins; ANC-1 has coiled regions, a nuclear envelope localization domain (the KASH domain) and an actin-binding domain; ANC-1 affects the positioning of nuclei and mitochondria within the cytoskeleton; ANC-1 is expressed in the cytoplasm, but is localized to the nuclear periphery in an…	anc-1	1.55976	0.735006	0.220656	0.741843	No	No	No	No	No	No	No
WBGene00020955; Dscr: none available; Molecule: W02G9.5; Class: ...	angl-1	0.925144	-0.115198	0.222778	0.743771	No	No	No	No	No	No	No
WBGene00013038; Dscr: ani-1 encodes one of three C. elegans anillins; ANI-1 activity is required in the early embryo for cortical contractile events, including polar body extrusion, membrane ruffling, and pseudocleavage; at later stages of development, ANI-1 also plays a role in cuticle formation, coordinated locomotion, vulval development, and male tail formation; in regulating cortical events, …	ani-1	1.05318	0.073715	0.133727	0.607415	No	No	No	Yes	Yes	Yes	No
WBGene00019608; Dscr: ani-2 encodes one of three C. elegans anillins; ANI-2 activity is required in the syncytial gonad for proper gonad structure and oocyte formation; specifically, ANI-2 appears to be required for maintaining the structure of the rachis, the syncytial compartment of germline cytoplasm that connects developing ooctyes; in the adult gonad, ANI-2 localizes to the surface of the ra…	ani-2	0.911075	-0.140561	0.251968	0.778175	No	No	No	Yes	Yes	No	No
WBGene00012835; Dscr: ani-3 encodes one of three C. elegans anillins.; Molecule: Y43F8C.14; Class: ANIllin (actin binding protein) ...	ani-3	0.860911	-0.216261	0.0866477	0.493283	No	No	No	Yes	Yes	No	No
WBGene00015124; Dscr: none available; Molecule: B0303.2; Class: Amine N-MethylTransferase ...	anmt-1	0.804988	-0.336909	0.0628836	0.416026	No	No	No	No	No	No	No
WBGene00018340; Dscr: none available; Molecule: F42A10.3; Class: Amine N-MethylTransferase ...	anmt-2	0.972232	-0.0501492	0.78805	0.955725	No	Yes	No	No	No	No	No
WBGene00011573; Dscr: none available; Molecule: T07C12.9; Class: Amine N-MethylTransferase ...	anmt-3	0.55717	-0.956208	0.0285191	0.268854	No	No	No	No	No	No	No
WBGene00010138; Dscr: none available; Molecule: F56A8.1a; Class: ANOctamin (calcium-activated chloride channel) Homolog ...	anoh-1	0.365778	-0.70457	0.398662	0.727617	No	No	No	No	No	No	No
WBGene00013326; Dscr: none available; Molecule: Y57G11C.37a; Class: ANOctamin (calcium-activated chloride channel) Homolog ...	anoh-2	1.00768	0.0129699	0.828469	0.971063	No	No	No	No	No	No	No
WBGene00219738; Dscr: none available; Molecule: T26A5.11; Class: Antisense Non-coding RNA ...	anr-1	0.914311	-0.0937325	0.747741	0.939775	No	No	No	No	No	No	No
WBGene00219663; Dscr: none available; Molecule: C46H11.13; Class: Antisense Non-coding RNA ...	anr-10	5.8378	1.45933	0.186494	0.69539	No	No	No	No	No	No	No
WBGene00219597; Dscr: none available; Molecule: K01H12.6; Class: Antisense Non-coding RNA ...	anr-11	0.776105	-0.40762	0.379567	0.725051	No	No	No	No	No	No	No
WBGene00219558; Dscr: none available; Molecule: C01B9.8; Class: Antisense Non-coding RNA ...	anr-12	0.740681	-0.448	0.1075	0.551467	No	No	No	No	No	No	No
WBGene00219576; Dscr: none available; Molecule: F01G4.7; Class: Antisense Non-coding RNA ...	anr-13	1.12726	0.302123	0.56711	0.843057	No	No	No	No	No	No	No
WBGene00219557; Dscr: none available; Molecule: B0019.4; Class: Antisense Non-coding RNA ...	anr-14	0.834874	-0.307276	0.433331	0.7454	No	No	No	No	No	No	No
WBGene00219593; Dscr: none available; Molecule: F57F5.8; Class: Antisense Non-coding RNA ...	anr-15	0.428532	-1.31787	0.00874956	0.139975	No	No	No	No	No	No	No
WBGene00219587; Dscr: none available; Molecule: F29G6.5; Class: Antisense Non-coding RNA ...	anr-16	0.744928	-0.411923	0.0493851	0.363883	No	No	No	No	No	No	No
WBGene00219677; Dscr: none available; Molecule: F20B4.8; Class: Antisense Non-coding RNA ...	anr-17	1.16262	0.22146	0.168967	0.669358	No	No	No	No	No	No	No
WBGene00219715; Dscr: none available; Molecule: M02B7.9; Class: Antisense Non-coding RNA ...	anr-18	0.975307	0.00355242	0.987817	0.997646	No	No	No	No	No	No	No
WBGene00219760; Dscr: none available; Molecule: Y51F10.14; Class: Antisense Non-coding RNA ...	anr-19	0.740393	-0.438802	0.0322487	0.2887	No	No	No	No	No	No	No
WBGene00219623; Dscr: none available; Molecule: Y57A10A.43; Class: Antisense Non-coding RNA ...	anr-2	0.93485	-0.39253	0.576731	0.848708	No	No	No	No	No	No	No
WBGene00219581; Dscr: none available; Molecule: F16A11.10; Class: Antisense Non-coding RNA ...	anr-20	1.18931	0.251694	0.0601472	0.405789	No	No	No	No	No	No	No
WBGene00219658; Dscr: none available; Molecule: C33G8.17; Class: Antisense Non-coding RNA ...	anr-21	1.47804	0.0563244	0.953092	0.992104	No	No	No	No	No	No	No
WBGene00219679; Dscr: none available; Molecule: F21H12.10; Class: Antisense Non-coding RNA ...	anr-22	1.39495	0.419108	0.224629	0.746672	No	No	No	No	No	No	No
WBGene00219717; Dscr: none available; Molecule: M03F8.11; Class: Antisense Non-coding RNA ...	anr-23	26.7037	1.64845	0.36571	0.729624	No	No	No	No	No	No	No
WBGene00219751; Dscr: none available; Molecule: Y40A1A.4; Class: Antisense Non-coding RNA ...	anr-24	0.919024	-0.118933	0.136884	0.612944	No	No	No	No	No	No	No
WBGene00219582; Dscr: none available; Molecule: F16A11.11; Class: Antisense Non-coding RNA ...	anr-25	1.17075	0.309656	0.357737	0.739627	No	No	No	No	No	No	No
WBGene00219670; Dscr: none available; Molecule: E02H9.11; Class: Antisense Non-coding RNA ...	anr-26	0.752035	-0.449212	0.103055	0.540198	No	No	No	No	No	No	No
WBGene00219647; Dscr: none available; Molecule: C09E8.5; Class: Antisense Non-coding RNA ...	anr-27	1.17223	0.0556947	0.931647	0.990669	No	No	No	No	No	No	No
WBGene00219669; Dscr: none available; Molecule: E02H9.10; Class: Antisense Non-coding RNA ...	anr-28	0.551634	-0.982482	0.0441302	0.340116	No	No	No	No	No	No	No
WBGene00219638; Dscr: none available; Molecule: ZC443.9; Class: Antisense Non-coding RNA ...	anr-29	0.753575	-0.44167	0.435622	0.747076	No	No	No	No	No	No	No
WBGene00219627; Dscr: none available; Molecule: Y73F8A.1174; Class: Antisense Non-coding RNA ...	anr-3	1.00495	0.0139997	0.899586	0.987799	No	No	No	No	No	No	No
WBGene00219573; Dscr: none available; Molecule: C54D10.21; Class: Antisense Non-coding RNA ...	anr-30	1.12552	0.23423	0.674479	0.902102	No	No	No	No	No	No	No
WBGene00219595; Dscr: none available; Molecule: F58D2.6; Class: Antisense Non-coding RNA ...	anr-31	0.603979	-0.730838	0.000287331	0.0205665	Yes	No	No	No	No	No	No
WBGene00219683; Dscr: none available; Molecule: F29G9.18; Class: Antisense Non-coding RNA ...	anr-32	1.29666	0.457347	0.366069	0.729504	No	No	No	No	No	No	No
WBGene00219668; Dscr: none available; Molecule: E02C12.18; Class: Antisense Non-coding RNA ...	anr-33	1.15576	0.167752	0.415477	0.735616	No	No	No	No	No	No	No
WBGene00219701; Dscr: none available; Molecule: F54F2.12; Class: Antisense Non-coding RNA ...	anr-34	0.884054	-0.174177	0.748016	0.939894	No	No	No	No	No	No	No
WBGene00219589; Dscr: none available; Molecule: F37H8.13; Class: Antisense Non-coding RNA ...	anr-35	0.818502	-0.219654	0.508271	0.799845	No	No	No	No	No	No	No
WBGene00219659; Dscr: none available; Molecule: C37C3.15; Class: Antisense Non-coding RNA ...	anr-36	0.973958	-0.059504	0.891181	0.987759	No	No	No	No	No	No	No
WBGene00219631; Dscr: none available; Molecule: Y113G7B.29; Class: Antisense Non-coding RNA ...	anr-37	1.01606	0.0114131	0.946993	0.991849	No	No	No	No	No	No	No
WBGene00219703; Dscr: none available; Molecule: F55A12.17; Class: Antisense Non-coding RNA ...	anr-38	0.994861	-0.00779152	0.804378	0.961855	No	No	No	No	No	No	No
WBGene00219696; Dscr: none available; Molecule: F42G2.11; Class: Antisense Non-coding RNA ...	anr-39	1.04757	0.05823	0.590982	0.85807	No	No	No	No	No	No	No
WBGene00219671; Dscr: none available; Molecule: E03H12.26; Class: Antisense Non-coding RNA ...	anr-4	1.8665	0.774746	0.394192	0.725532	No	No	No	No	No	No	No
WBGene00219622; Dscr: none available; Molecule: Y53H1A.8; Class: Antisense Non-coding RNA ...	anr-40	0.748464	-0.395529	0.185059	0.693334	No	No	No	No	No	No	No
WBGene00219744; Dscr: none available; Molecule: W06A11.5; Class: Antisense Non-coding RNA ...	anr-41	1.81604	0.34823	0.663058	0.896192	No	No	No	No	No	No	No
WBGene00219766; Dscr: none available; Molecule: Y71G12B.39; Class: Antisense Non-coding RNA ...	anr-42	1.17189	0.228308	0.315391	0.819366	No	No	No	No	No	No	No
WBGene00219583; Dscr: none available; Molecule: F17C11.23; Class: Antisense Non-coding RNA ...	anr-43	1.14812	0.181947	0.24051	0.764651	No	No	No	No	No	No	No
WBGene00219729; Dscr: none available; Molecule: T09A12.7; Class: Antisense Non-coding RNA ...	anr-44	0.780771	-0.253675	0.434102	0.745989	No	No	No	No	No	No	No
WBGene00219710; Dscr: none available; Molecule: K03E5.8; Class: Antisense Non-coding RNA ...	anr-45	3.64834	0.920813	0.329871	0.815252	No	No	No	No	No	No	No
WBGene00219621; Dscr: none available; Molecule: Y52B11A.21; Class: Antisense Non-coding RNA ...	anr-46	0.889172	-0.156185	0.387368	0.724899	No	No	No	No	No	No	No
WBGene00219764; Dscr: none available; Molecule: Y67D8B.6; Class: Antisense Non-coding RNA ...	anr-47	0.901496	-0.141516	0.282657	0.80653	No	No	No	No	No	No	No
WBGene00219656; Dscr: none available; Molecule: C33C12.13; Class: Antisense Non-coding RNA ...	anr-48	1.75366	0.803248	0.210668	0.728331	No	No	No	No	No	No	No
WBGene00219711; Dscr: none available; Molecule: K06A9.6; Class: Antisense Non-coding RNA ...	anr-49	1.01717	0.0163124	0.970816	0.994832	No	No	No	No	No	No	No
WBGene00219705; Dscr: none available; Molecule: F56F4.12; Class: Antisense Non-coding RNA ...	anr-5	0.844419	-0.271013	0.27818	0.803343	No	No	No	No	No	No	No
WBGene00219752; Dscr: none available; Molecule: Y41D4B.32; Class: Antisense Non-coding RNA ...	anr-50	0.892126	-0.105326	0.706539	0.918735	No	No	No	No	No	No	No
WBGene00219610; Dscr: none available; Molecule: T26C5.6; Class: Antisense Non-coding RNA ...	anr-51	0.781384	-0.206014	0.734003	0.932285	No	No	No	No	No	No	No
WBGene00219642; Dscr: none available; Molecule: ZK970.12; Class: Antisense Non-coding RNA ...	anr-52	0.861571	-0.16025	0.515063	0.805179	No	No	No	No	No	No	No
WBGene00219772; Dscr: none available; Molecule: Y119D3A.6; Class: Antisense Non-coding RNA ...	anr-53	0.694698	-0.344098	0.413891	0.734825	No	No	No	No	No	No	No
WBGene00219672; Dscr: none available; Molecule: F08B1.7; Class: Antisense Non-coding RNA ...	anr-54	1.06331	0.120839	0.629923	0.87929	No	No	No	No	No	No	No
WBGene00219633; Dscr: none available; Molecule: Y116A8A.151; Class: Antisense Non-coding RNA ...	anr-55	0.993931	-0.00882685	0.633623	0.880669	No	No	No	No	No	No	No
WBGene00219640; Dscr: none available; Molecule: ZK795.9; Class: Antisense Non-coding RNA ...	anr-56	1.11134	0.162937	0.470717	0.771419	No	No	No	No	No	No	No
WBGene00219603; Dscr: none available; Molecule: R13.10; Class: Antisense Non-coding RNA ...	anr-57	1.01804	0.252106	0.645823	0.887051	No	No	No	No	No	No	No
WBGene00219759; Dscr: none available; Molecule: Y50D4A.9; Class: Antisense Non-coding RNA ...	anr-58	0.504762	-0.683155	0.414104	0.734926	No	No	No	No	No	No	No
WBGene00219681; Dscr: none available; Molecule: F25B4.17; Class: Antisense Non-coding RNA ...	anr-6	1.31557	0.410464	0.127879	0.597148	No	No	No	No	No	No	No
WBGene00219607; Dscr: none available; Molecule: T19B10.18; Class: Antisense Non-coding RNA ...	anr-7	0.968711	-0.0572996	0.819896	0.968413	No	No	No	No	No	No	No
WBGene00219575; Dscr: none available; Molecule: D1046.17; Class: Antisense Non-coding RNA ...	anr-8	1.1259	0.182993	0.178438	0.68309	No	No	No	No	No	No	No
WBGene00219568; Dscr: none available; Molecule: C46F11.9; Class: Antisense Non-coding RNA ...	anr-9	0.559787	-0.699249	0.106762	0.549116	No	No	No	No	No	No	No
WBGene00006439; Dscr: ant-1.1 encodes one of four C. elegans mitochondrial adenine nucleotide transporters; by homology, ANT-1.1 is predicted to facilitate ADP/ATP exchange between the cytosol and mitochondria; ant-1.1 is an essential gene, required for embryogenesis as well as for normal postembryonic body size and adult lifespan; in addition, ANT-1.1 plays a critical role in promoting somatic a…	ant-1.1	0.972152	-0.0403953	0.127215	0.595231	No	No	No	Yes	No	No	No
WBGene00007057; Dscr: ant-1.2 encodes an ortholog of the human adenine nucleotide translocase ANT genes, the other ANT genes in C. elegans include ant-1.1, ant-1.3 and ant-1.4; by homology, ANT-1.2 is predicted to mediate the exchange of ATP generated in the mitochondria for cytosolic ADP; ANT-1.2 GFP fusion protein is expressed in the seam cells in the larval stage, and in intestine, pharynx and…	ant-1.2	2.57053	1.45619	0.0161476	0.194706	No	No	No	No	No	No	No
WBGene00010485; Dscr: ant-1.3 encodes an ortholog of the human adenine nucleotide translocase ANT genes, the other ANT genes in C. elegans include ant-1.1, ant-1.2 and ant-1.4; by homology, ANT-1.3 is predicted to mediate the exchange of ATP generated in the mitochondria for cytosolic ADP; ANT-1.3 GFP fusion protein is expressed in the intestine and the anterior of the elongating embryo, and in a…	ant-1.3	1.10961	0.143123	0.186741	0.695706	No	Yes	No	No	Yes	No	No
WBGene00020140; Dscr: ant-1.4 encodes an ortholog of the human adenine nucleotide translocase ANT genes, the other ANT genes in C. elegans include ant-1.1, ant-1.2 and ant-1.3; phylogenetic analysis indicates that ant-1.4 is specific to C. elegans, resulting from a recent duplication following the speciation of the common ancestor of C. elegans, C. briggsae, and C. remanei; by homology, ANT-1.4 i…	ant-1.4	0.991068	-0.0125031	0.721435	0.925406	No	Yes	No	No	Yes	No	No
WBGene00000142; Dscr: aos-1 encodes the C. elegans ortholog of Saccharomyces cerevisiae Aos1p and human SUMO-1 activating enzyme E1 N subunit; by homology, AOS-1 is predicted to form, with a catalytic subunit, UBA-2, a heterodimeric enzyme that activates the ubiquitin-like protein SMO-1/SUMO in preparation for its covalent attachment to target proteins to regulate their subcellular localization a…	aos-1	1.04131	0.0607706	0.319948	0.819185	No	No	No	Yes	Yes	No	No
WBGene00000161; Dscr: apa-2 encodes an adaptin: specifically, it encodes an ortholog of the alpha subunit of adaptor protein complex 2 (AP2); loss of apa-2 activity via RNAi results in defects in receptor-mediated yolk endocytosis and thus, embryonic lethality.; Molecule: T20B5.1; Class: AdaPtin, Alpha chain (clathrin associated complex) ...	apa-2	0.960435	-0.0501771	0.687816	0.909479	No	No	No	Yes	No	No	No
WBGene00000160; Dscr: apb-1 encodes an adaptin: specifically, it encodes an ortholog of the beta1/2 subunit of adaptor protein complex 1 (AP1); loss of abp-1 activity via RNAi results in defects in receptor-mediated yolk endocytosis and thus, embryonic lethality.; Molecule: Y71H2B.10a; Class: ...	apb-1	1.06554	0.0884287	0.186319	0.695179	No	No	No	Yes	No	No	No
WBGene00000163; Dscr: apb-3 encodes an adaptin, orthologous to the beta3 subunit of adaptor protein complex 3 (AP-3); based on structural similarity, APB-3 is predicted to be involved in the formation of intracellular transport vesicles, and genetic analyses indicate that apb-3 activity is required for biogenesis of lysosome-related gut granules.; Molecule: R11A5.1a; Class: ...	apb-3	0.941671	-0.0868437	0.0393472	0.320286	No	No	No	Yes	No	No	No
WBGene00000144; Dscr: apc-10 encodes a homolog of the fission yeast anaphase promoting complex subunit APC10; apc-10(RNAi) animals are generally unable to progress through meiotic divisions; initially they produce reduced numbers of viable embryos mixed with inviable embryos, but then show severe germline maintenance defects and become sterile.; Molecule: F15H10.3a; Class: Anaphase Promoting Comp…	apc-10	0.900557	-0.146659	0.0919635	0.509864	No	No	No	Yes	Yes	No	No
WBGene00000145; Dscr: apc-11 encodes an E3 ubiquitin ligase that is orthologous to subunit 11 of the anaphase promoting complex (APC); apc-11 is required for embryonic development past the one-cell stage; APC-11 functions together with the LET-70/UBC-2 E2-conjugating enzyme: purified APC-11 and LET-70 exhibit ubiquitination activity in vitro.; Molecule: F35G12.9; Class: Anaphase Promoting Complex…	apc-11	0.82115	-0.294783	0.0342925	0.297716	No	No	No	Yes	No	Yes	No
WBGene00007501; Dscr: none available; Molecule: C09H10.7; Class: Anaphase Promoting Complex; see also mat ...	apc-17	1.2706	0.348424	0.00144064	0.0509775	No	No	No	Yes	No	No	No
WBGene00000143; Dscr: apc-2 encodes an ortholog of subunit 2 of anaphase-promoting complex (APC, a cyclin-specific E3 RING ubiquitin ligase); APC-2 and S. cerevisiae's Apc2p have 32% identity in their cullin domains (considered crucial for function), but otherwise share no obvious similarity; inactivating apc-2 with RNAi causes embryos to arrest at the meiotic one-cell stage, implying that APC-2 …	apc-2	1.0702	0.0998948	0.141565	0.620397	No	No	No	Yes	Yes	No	No
WBGene00000162; Dscr: apd-3 encodes an adaptin: specifically, it encodes an ortholog of the delta subunit of adaptor protein complex 3 (AP-3).; Molecule: W09G10.4a; Class: AdaPtin, Delta chain (clathrin associated complex) ...	apd-3	1.00071	0.00163728	0.985156	0.997525	No	No	No	Yes	No	No	No
WBGene00000146; Dscr: ape-1 encodes an ortholog of inhibitory p53-interacting protein (iASPP); APE-1 binds CEP-1 in vitro, and shares 38% amino-acid identity in its ankyrin repeats and SH3 domain to iASPP, with many iASPP residues contacting p53 being conserved; RNAi of ape-1 induces CEP-1- and HUS-1-dependent apoptosis in the germline, consistent with inhibition of the CEP-1/HUS-1 DNA damage che…	ape-1	0.871797	-0.201081	0.0143537	0.182909	No	No	No	Yes	No	No	No
WBGene00000158; Dscr: apg-1 encodes an adaptin: specifically, it encodes an ortholog of the gamma subunit of adaptor protein complex 1 (AP-1).; Molecule: Y105E8A.9; Class: AdaPtin, Gamma chain (clathrin associated complex) ...	apg-1	1.0523	0.0723114	0.134479	0.608659	No	No	No	Yes	No	No	No
WBGene00000147; Dscr: aph-1 encodes an unfamiliar protein predicted to have seven transmembrane domains; APH-1 is a component of the GLP-1/LIN-12 (Notch) pathway, is required maternally for embryonic viability, and also affects morphogenesis, egg laying, germ line proliferation, and translocation of APH-2 to the cell surface; with PEN-2, APH-1 is required for Notch pathway signaling, gamma-secret…	aph-1	0.884701	-0.177125	0.000571884	0.0298279	No	No	No	Yes	Yes	No	No
WBGene00000148; Dscr: aph-2 encodes an ortholog of nicastrin, which associates with presenilin and membrane-bound Notchl in aph-2 mutants, the specification of pi-cells is compromised.; Molecule: ZC434.6a; Class: Anterior PHarynx defective ...	aph-2	1.24212	0.31049	0.000776833	0.0354872	Yes	No	No	Yes	No	No	No
WBGene00000149; Dscr: apl-1 encodes two almost identical isoforms orthologous to human Amyloid precursor protein (APP); although native APL-1 is predicted to be membrane-bound until proteolytically cleaved, neuronal expression of a partial N-terminal extracellular region of APL-1 alone, containing either the E1 or the E2 domain, is sufficient for APL-1's normal functions in vivo (molting and morp…	apl-1	1.09383	0.129774	0.185745	0.694525	No	No	No	No	No	No	No
WBGene00000150; Dscr: The apm-1 gene encodes an adaptin: specifically, it encodes an ortholog of the mu1-II subunit of adaptor protein complex 1 (AP-1).; Molecule: F55A12.7; Class: AdaPtin, Mu/medium chain (clathrin associated complex) ...	apm-1	1.00889	0.0162057	0.831136	0.971842	No	No	No	No	No	No	No
WBGene00000164; Dscr: apm-3 encodes an adaptin, orthologous to the mu3 subunit of adaptor protein complex 3 (AP-3); APM-3 is also orthologous to human HPS, which when mutated leads to Hermansky-Pudlak syndrome (OMIM:203300); based on structural similarity, APM-3 is predicted to be involved in the formation of intracellular transport vesicles, and genetic analyses indicate that apm-3 activity is r…	apm-3	0.794438	-0.333945	0.00160564	0.0542096	No	No	No	No	No	No	No
WBGene00000151; Dscr: apn-1 encodes a member of the AP (apurinic or apyrimidinic) endonuclease family.; Molecule: T05H10.2; Class: APurinic/apyrimidinic endoNuclease ...	apn-1	1.08308	0.115739	0.0270735	0.261399	No	No	No	Yes	Yes	No	No
WBGene00000155; Dscr: none available; Molecule: W03G9.4; Class: AminoPeptidase P ...	app-1	1.18695	0.24687	3.90712e-05	0.00724479	No	No	No	Yes	No	No	No
WBGene00000159; Dscr: aps-1 encodes an adaptin: specifically, it encodes an ortholog of the sigma1 subunit of adaptor protein complex 1 (AP-1).; Molecule: F29G9.3; Class: AdaPtin, Small chain (clathrin associated complex) ...	aps-1	0.858131	-0.224422	0.0157199	0.192106	No	No	No	Yes	No	No	No
WBGene00000157; Dscr: aps-2 encodes an adaptin: specifically, it encodes an ortholog of the sigma2 subunit of adaptor protein complex 2 (AP2), which mediates endocytosis from the plasma membrane; APS-2 is required for embryonic and larval development and for normal body morphogenesis, but is not required for endocytosis of yolk protein in developing oocytes; APS-2 is expressed in nearly all cells…	aps-2	0.972984	-0.041445	0.633675	0.88069	No	No	No	No	No	No	No
WBGene00000165; Dscr: aps-3 encodes an adaptin orthologous to the sigma3 subunit of the heterotetrameric adaptor protein complex 3 (AP-3); by homology, APS-3 is predicted to play a role in intracellular membrane trafficking and specifically, may be involved in transport of lysosomal membrane proteins from tubular sorting endosomes to lysosomes; loss of aps-3 activity via large-scale RNAi screens …	aps-3	0.664369	-0.613079	0.00734641	0.12674	No	No	No	No	No	No	No
WBGene00000166; Dscr: apt-9 gene encodes an ortholog of GGA (Golgi-localizing, gamma-adaptin ear homology, ARF-binding protein), which contains a domain paralogous to the gamma-adaptin subunits of adaptor protein complexes; based on structural similarity, APT-9 may beinvolved in the formation of intracellular transport vesicles.; Molecule: W04G3.4; Class: AdaPTin or adaptin-related protein ...	apt-9	0.765889	-0.344491	0.282623	0.80653	No	No	No	No	No	No	No
WBGene00019424; Dscr: aptf-1 encodes an AP-2-like transcription factor; large-scale expression studies report that an aptf-1 reporter is expressed from the late embryo stage onwards in pharyngeal nerves, and a single nerve cell with processes that can be clearly seen in the adult nematode.; Molecule: K06A1.1; Class: AP-2 Transcription Factor family ...	aptf-1	0.672185	-0.616492	0.113012	0.564915	No	No	No	No	No	No	No
WBGene00013383; Dscr: Y62E10A.17 encodes a protein with similarity to the AP-2 family of transcription factors; loss of Y62E10A.17 activity via RNAi results in larval and embryonic lethality, with multiple spindle and cell division defects seen in the early embryo; large-scale expression studies report that Y62E10A.17 is expressed throughout embryogenesis with notably high expression seen at the …	aptf-2	0.803767	-0.31803	0.0103056	0.152538	No	No	No	No	No	No	No
WBGene00009203; Dscr: F28C6.2 encodes an AP-2-like transcription factor that is ~60% identical to that of F28C6.1, which lies adjacent to F28C6.1 on chromosome II; loss of F28C6.2 activity via large-scale RNAi results in some embryonic lethality and low levels of larval arrest, body morphology defects, and uncoordinated locomotion.; Molecule: F28C6.2; Class: AP-2 Transcription Factor family ...	aptf-3	0.973162	-0.0395064	0.790864	0.956748	No	No	No	No	No	No	No
WBGene00009202; Dscr: F28C6.1 encodes an AP-2-like transcription factor that is ~60% identical to that of F28C6.2 which lies immediately adjacent to F28C6.1 on chromosome II; loss of F28C6.1 activity via large-scale RNAi experiments results in embryonic and larval lethality.; Molecule: F28C6.1; Class: AP-2 Transcription Factor family ...	aptf-4	0.811068	-0.304596	0.016015	0.193801	No	No	No	No	No	No	No
WBGene00000168; Dscr: apx-1 encodes one of ten C. elegans DSL (Delta, Serrate, LAG-2) proteins, integral transmembrane and secreted proteins that function as signaling ligands for the Notch family receptors GLP-1 and LIN-12; in the 4-cell embryo, maternally supplied APX-1 functions as a GLP-1 ligand for an inductive interaction that specifies the fate of the ABp blastomere; later in embryogenesis…	apx-1	0.882328	-0.180372	0.209012	0.726499	No	No	No	Yes	No	No	No
WBGene00017244; Dscr: apy-1 encodes a membrane-bound UDP/GDPase (endo-apyrase) required for repression of the unfolded protein response of stressed endoplasmic reticulum (ER), for normally organized pharynx and thin muscle fibers in adults, and for normally high fertility, rapid growth, and long lifespan; APY-1 is orthologous to human CANT1 and paralogous to ZK563.7; apy-1 is transcriptionally ac…	apy-1	0.959469	-0.0617041	0.5753	0.847767	No	No	No	No	No	No	No
WBGene00000169; Dscr: aqp-1 encodes, by alternative splicing, two isoforms of an aquaglyceroporin required for normally short lifespan; AQP-1 expression is upregulated under daf-2(-) conditions, and loss of AQP-1 function in daf-2 mutant animals results in reduced lifespan; AQP-1 increases glycerol permeability five- to seven-fold when expressed in Xenopus oocytes; AQP-1::GFP fusion proteins are …	aqp-1	0.957693	-0.0718515	0.567534	0.843315	No	No	No	No	No	No	No
WBGene00000178; Dscr: apq-10 encodes a putative aquaporin with no function in mass RNAi assays, perhaps reflecting genetic redundancy with its paralogs AQP-9 and AQP-11; infection with Pseudomonas aeruginosa induces AQP-10 to be intestinally expressed; AQP-10 is orthologous to Drosophila CG12251 and human AQP11 (OMIM:609914), AQP12A (OMIM:609789), and AQP12B.; Molecule: ZK1321.3; Class: AQuaPorin…	aqp-10	0.957311	-0.0631856	0.638526	0.883236	No	No	No	No	No	No	No
WBGene00000179; Dscr: aqp-11 encodes a putative aquaporin with no function in mass RNAi assays, perhaps reflecting genetic redundancy with its paralogs AQP-9 and AQP-10; AQP-11 is orthologous to Drosophila CG12251 and human AQP11 (OMIM:609914), AQP12A (OMIM:609789), and AQP12B.; Molecule: ZK525.2; Class: AQuaPorin or aquaglyceroporin related ...	aqp-11	0.986377	-0.0202599	0.66208	0.895822	No	No	No	No	No	No	No
WBGene00013272; Dscr: aqp-12 encodes a divergent aquaporin homolog.; Molecule: Y57A10A.35; Class: AQuaPorin or aquaglyceroporin related ...	aqp-12	0.872892	-0.148705	0.716443	0.923379	No	No	No	No	No	No	No
WBGene00000170; Dscr: aqp-2 encodes, by alternative splicing, two isoforms of an biochemically atypical aquaglyceroporin; when expressed in Xenopus oocytes, AQP-2 increases water permeability 5- to 11-fold, and urea permeability 4.5-fold, but has no effect on glycerol permeability; AQP-2::GFP fusion proteins are expressed predominantly in the excretory cell and more weakly in muscle, motor neuron…	aqp-2	0.951754	-0.0330398	0.866333	0.98246	No	Yes	No	No	No	No	No
WBGene00000171; Dscr: aqp-3 encodes an aquaglyceroporin whose expression in Xenopus oocytes increases water or glycerol permeability five- to seven-fold; loss of AQP-3 activity via mutation or RNAi results in no obvious defects; however, AQP-3, in conjunction with AQP-2, AQP-4, and AQP-8, is weakly required for recovery from hypotonic stress; AQP-3 is expressed in the intestine, excretory cell, s…	aqp-3	1.16465	0.217504	0.0237667	0.24297	No	No	No	No	No	No	No
WBGene00000172; Dscr: aqp-4 encodes an aquaporin whose expression in Xenopus oocytes increases water permeability 5- to 10-fold; loss of AQP-4 activity via mutation or RNAi results in no obvious defects; however, AQP-4, in conjunction with AQP-2, AQP-3, and AQP-8, is weakly required for recovery from hypotonic stress; AQP-4 is expressed in the apical membrane of intestine; AQP-4 is paralogous to …	aqp-4	0.76324	-0.394519	0.0124146	0.168454	No	No	No	No	No	No	No
WBGene00000173; Dscr: aqp-5 encodes a putative aquaporin with no known substrate, since AQP-5 expressed in Xenopus oocytes has no effect on water, glycerol, or urea permeability; AQP-5 also has no function in mass RNAi assays, perhaps reflecting genetic redundancy with its paralogs AQP-4 and AQP-6; AQP-5 is expressed in I1 and I2 pharyngeal interneurons, and is orthologous to human AQP8 (OMIM:603…	aqp-5	0.877667	-0.0120278	0.98572	0.997603	No	No	No	No	No	No	No
WBGene00000174; Dscr: apq-6 encodes an aquaporin whose expression in Xenopus oocytes increases water permeability five- to seven-fold; AQP-6 is expressed in the cilia and cell bodies of IL1 sensory neurons; AQP-6 is orthologous to human AQP8 (OMIM:603750).; Molecule: C32C4.2a; Class: AQuaPorin or aquaglyceroporin related ...	aqp-6	0.899718	-0.0606187	0.851323	0.977536	No	No	No	No	No	No	No
WBGene00000175; Dscr: aqp-7 encodes an aquaglyceroporin whose expression in Xenopus oocytes increases either water or glycerol permeability five- to seven-fold; AQP-7 has no function in mass RNAi assays, perhaps reflecting genetic redundancy with its several paralogs; AQP-7 is expressed in muscle punctae (perhaps focal adhesions).; Molecule: M02F4.8; Class: AQuaPorin or aquaglyceroporin related .…	aqp-7	0.978609	-0.0378909	0.720442	0.924889	No	No	No	No	No	No	No
WBGene00000176; Dscr: aqp-8 encodes, by alternative splicing, two isoforms of a putative aquaglyceroporin with no known substrate, since AQP-8 expressed in Xenopus oocytes has no effect on water, glycerol, or urea permeability; loss of AQP-8 activity via mutation or RNAi results in no obvious defects; however, AQP-8, in conjunction with AQP-2, AQP-3, and AQP-4, is weakly required for recovery fro…	aqp-8	0.759161	-0.390452	0.0440429	0.33972	No	No	No	No	No	No	No
WBGene00000177; Dscr: aqp-9 encodes a putative aquaporin with no function in mass RNAi assays, perhaps reflecting genetic redundancy with its paralogs AQP-10 and AQP-11; AQP-9 is orthologous to Drosophila CG12251 and human AQP11 (OMIM:609914), AQP12A (OMIM:609789), and AQP12B.; Molecule: K07A1.16a; Class: AQuaPorin or aquaglyceroporin related ...	aqp-9	0.931452	-0.105198	0.173417	0.675566	No	No	No	No	No	No	No
WBGene00000180; Dscr: arc-1 encodes a member of the ARL (ADP-ribosylation factor(ARF)-like) family of proteins which are very similar to ARF proteins but lack the ability to stimulate ADP ribosylation by cholera toxin; arc-1 has a human homolog, MID1, which when mutated leads to Opitz syndrome (OMIM:300000).; Molecule: ZK1320.6; Class: ARF-related in C-term (ARD family) ...	arc-1	1.0957	0.133443	0.100916	0.534219	No	No	No	No	No	No	No
WBGene00000181; Dscr: ard-1 encodes a homolog of mammalian 3-hydroxyacyl-CoA dehydrogenase (HADH II)/amyloid-beta binding alcohol dehydrogenase (ABAD) that is predicted to be mitochondrial.; Molecule: F01G4.2; Class: Alcohol/Ribitol Dehydrogenase family ...	ard-1	0.996248	-0.00584198	0.87458	0.984346	No	No	No	No	No	No	No
WBGene00000190; Dscr: arf-1.1 encodes a member of the ADP-ribosylation factor family.; Molecule: F45E4.1; Class: ADP-Ribosylation Factor related ...	arf-1.1	1.08868	0.0408113	0.910554	0.989097	No	No	No	No	No	No	No
WBGene00000182; Dscr: arf-1.2 encodes an ADP-ribosylation factor homolog required in vivo for embryonic development, fertility, locomotion, vulval development, and cuticular synthesis; ARF proteins are N-myristoylated GTPases that regulate membrane traffic and the actin cytoskeleton, and that activate both phospholipase D1 (PLD1) and phosphatidylinositol 4-phosphate 5-kinase.; Molecule: B0336.2; …	arf-1.2	1.0756	0.104906	0.0142665	0.182143	No	No	No	Yes	No	No	No
WBGene00000183; Dscr: arf-3 encodes a member of the ADP-ribosylation factor related protein family; likely expressed in touch receptors and regulated by MEC-3.; Molecule: F57H12.1; Class: ADP-Ribosylation Factor related ...	arf-3	0.952114	-0.0714876	0.0747049	0.456053	No	No	No	Yes	No	No	No
WBGene00000184; Dscr: arf-6 encodes a small GTP-binding protein of the ADP-ribosylation factor (ARF) family that is orthologous to vertebrate ARF6; by homology, ARF-6 is predicted to function as a GTPase that regulates receptor-mediated endocytosis, and in C. elegans, ARF-6 is strongly expressed in the coelomocytes (highly endocytic cells located in the pseudocoelom) where it colocalizes in the c…	arf-6	1.10332	0.108033	0.621439	0.873818	No	No	No	Yes	No	No	No
WBGene00000185; Dscr: arg-1 encodes a member of the Delta/Serrate/LAG-2 family of transmembrane signaling ligands; arg-1 mediates cell fate decisions during early embryogenesis and in addition, is a downstream target of HLH-8/CeTwist, which binds E box sequences in the arg-1 promoter and is required for fate specification of a subset of mesodermal cells; arg-1 is closely related to apx-1 and lag-…	arg-1	1.06151	0.123039	0.731766	0.931076	No	No	No	No	No	No	No
WBGene00016158; Dscr: none available; Molecule: C27A12.8; Class: ARI (ubiquitin ligase Ariadne) homolog ...	ari-1	0.871494	-0.198727	0.000914648	0.0389143	No	No	No	Yes	No	No	No
WBGene00044689; Dscr: none available; Molecule: Y108G3AL.7; Class: ARID (AT-rich Interactive Domain-containing protein) homolog ...	arid-1	0.91575	-0.128178	0.0311703	0.283136	No	No	No	Yes	No	No	No
WBGene00000186; Dscr: ark-1 encodes a homolog of the nonreceptor tyrosine kinase ACK which inhibits signalling through the EGF receptor homolog LET-23, both in (RAS-dependent) vulval development and in (RAS-independent) ovulation.; Molecule: C01C7.1a; Class: A Ras-regulating Kinase ...	ark-1	0.982653	-0.0286516	0.771632	0.950101	No	No	No	Yes	No	No	No
WBGene00000187; Dscr: arl-1 encodes a member of the GTP-binding ADP-ribosylation factor family; Arl1 is an essential gene in Drosophila but not in S. cerevisiae; arl-1 is expressed in head neurons, the ventral nerve cord and the intestine.; Molecule: F54C9.10; Class: ARF-Like ...	arl-1	0.920352	-0.119293	0.0810643	0.476115	No	No	No	Yes	No	No	No
WBGene00021349; Dscr: arl-13 encodes the ortholog of human Arl13b which encodes the small ciliary G protein, adenosine diphosphate ribosylation factor-like protein; arl-13 is required for normal ciliary morphology and function and intraflagellar transport (IFT), arl-13 functions with the small GTPase, arl-3 for the stability of the IFT complex; arl-13 also interacts genetically with IFT-related g…	arl-13	0.625929	-0.642887	0.0920649	0.510006	No	No	No	No	No	No	No
WBGene00000188; Dscr: arl-3 encodes a member of the ARL (ADP-ribosylation factor(ARF)-like) family of proteins which are very similar to ARF proteins but lack the ability to stimulate ADP ribosylation by cholera toxin; an arl-3 deletion allele, tm1703, results in essentially wild-type animals that display slight defects in male mating behavior; ARL-3::GFP reporter fusions are expressed in ciliate…	arl-3	0.99968	0.00105831	0.983248	0.996814	No	No	No	No	No	No	No
WBGene00000189; Dscr: arl-5 encodes a paralog of the ADP-ribosylation factor-like protein EVL-20; ARL-5 is an ortholog of mammalian ARL5.; Molecule: ZK632.8; Class: ARF-Like ...	arl-5	0.902546	-0.159974	0.211153	0.729526	No	No	No	No	Yes	No	No
WBGene00000193; Dscr: arl-6 encodes an ADP-Ribosylation factor-Like member of the Ras superfamily of small GTP-binding proteins and is a predicted homolog of the human ARL6 gene, identified as the gene that underlies Bardet-Biedl syndrome type 3; GFP-tagged ARL-6 undergoes intraflagellar transport (IFT) in the ciliary axoneme, implicating ARL-6 in ciliary transport; arl-6 is expressed in amphid a…	arl-6	0.880835	-0.232964	0.626215	0.876921	No	No	No	No	No	No	No
WBGene00000191; Dscr: none available; Molecule: F20D1.5; Class: ARF-Like ...	arl-7	1.03145	-0.0414748	0.904668	0.988059	No	No	No	No	No	No	No
WBGene00000192; Dscr: arl-8 encodes an Arf-like small GTPase and is highly conserved among multicellular organisms; arl-8 regulates transport of axonal presynaptic vesicle protein cargo, most likely by preventing vesicle aggregation; arl-8 is involved in endosome to lysosome transport, by promoting late endosome-lysosome fusion; arl-8 is also required for proper embryonic development; arl-8 assoc…	arl-8	0.935385	-0.095895	0.0471182	0.3545	No	No	No	Yes	No	No	No
WBGene00013168; Dscr: none available; Molecule: Y53F4B.22a; Class: Actin-Related Proteins ...	arp-1	0.930237	-0.105157	0.232925	0.756521	No	No	No	Yes	No	No	No
WBGene00016793; Dscr: none available; Molecule: C49H3.8; Class: Actin-Related Proteins ...	arp-11	1.02969	0.0429439	0.226934	0.75015	No	No	No	Yes	No	No	No
WBGene00007434; Dscr: none available; Molecule: C08B11.6; Class: Actin-Related Proteins ...	arp-6	1.05989	0.0866599	0.166377	0.664463	No	No	No	Yes	Yes	No	No
WBGene00000195; Dscr: arr-1 encodes the C. elegans beta-arrestin ortholog (OMIM:107940, 107941, mice lacking beta-arrestin family members display defects in G protein-coupled receptor desensitization); by homology, ARR-1 is predicted to be a multifunctional adaptor protein that interacts with intracellular signaling molecules as well as activated and phosphorylated G protein-coupled and TGF-beta …	arr-1	0.914259	-0.132351	0.0685762	0.434405	No	No	No	Yes	No	No	No
WBGene00020205; Dscr: none available; Molecule: T04B8.3; Class: ARRestin Domain protein ...	arrd-1	0.538782	-0.882108	0.0388378	0.317787	No	No	No	No	No	No	No
WBGene00010268; Dscr: none available; Molecule: F58G1.6; Class: ARRestin Domain protein ...	arrd-10	1.17028	0.232777	0.436853	0.747634	No	No	No	No	No	No	No
WBGene00011052; Dscr: none available; Molecule: R06B9.1; Class: ARRestin Domain protein ...	arrd-11	0.965654	-0.0510506	0.805142	0.961914	No	No	No	No	No	No	No
WBGene00011053; Dscr: none available; Molecule: R06B9.2; Class: ARRestin Domain protein ...	arrd-12	2.34176	1.16066	0.0275611	0.263355	No	No	No	No	No	No	No
WBGene00011054; Dscr: none available; Molecule: R06B9.3; Class: ARRestin Domain protein ...	arrd-13	0.917207	-0.120156	0.23947	0.763767	No	No	No	No	No	No	No
WBGene00011055; Dscr: none available; Molecule: R06B9.4; Class: ARRestin Domain protein ...	arrd-14	0.992779	0.00335618	0.98055	0.996481	No	No	No	No	No	No	No
WBGene00014033; Dscr: none available; Molecule: ZK643.1a; Class: ARRestin Domain protein ...	arrd-15	0.921847	-0.0741011	0.79136	0.956857	No	No	No	No	No	No	No
WBGene00013043; Dscr: none available; Molecule: Y49E10.24a; Class: ARRestin Domain protein ...	arrd-16	1.24243	0.312778	0.0400163	0.322997	No	No	No	No	No	No	No
WBGene00011732; Dscr: none available; Molecule: T12D8.4; Class: ARRestin Domain protein ...	arrd-17	0.973961	-0.0306752	0.766965	0.947775	No	No	No	No	No	No	No
WBGene00018060; Dscr: none available; Molecule: F35F10.11; Class: ARRestin Domain protein ...	arrd-18	0.992775	-0.0201386	0.878367	0.984585	No	No	No	No	No	No	No
WBGene00018061; Dscr: none available; Molecule: F35F10.12; Class: ARRestin Domain protein ...	arrd-19	0.886857	-0.178203	0.082376	0.480226	No	No	No	No	No	No	No
WBGene00013086; Dscr: none available; Molecule: Y51B9A.4; Class: ARRestin Domain protein ...	arrd-2	0.861508	-0.343354	0.399083	0.727569	No	No	No	No	No	No	No
WBGene00015440; Dscr: none available; Molecule: C04E12.11; Class: ARRestin Domain protein ...	arrd-20	1.02325	0.0496312	0.764493	0.946633	No	No	No	No	No	No	No
WBGene00015441; Dscr: none available; Molecule: C04E12.12; Class: ARRestin Domain protein ...	arrd-21	0.877209	-0.199544	0.168367	0.668331	No	No	No	No	No	No	No
WBGene00020612; Dscr: none available; Molecule: T20D4.6; Class: ARRestin Domain protein ...	arrd-22	1.02108	0.027543	0.760753	0.945681	No	No	No	No	No	No	No
WBGene00020323; Dscr: none available; Molecule: T07F12.3; Class: ARRestin Domain protein ...	arrd-23	0.906139	-0.155669	0.53735	0.821345	No	No	No	No	No	No	No
WBGene00009852; Dscr: none available; Molecule: F48F7.7; Class: ARRestin Domain protein ...	arrd-24	0.590377	-0.851144	0.0546654	0.384273	No	No	No	No	No	No	No
WBGene00007296; Dscr: none available; Molecule: C04C11.2; Class: ARRestin Domain protein ...	arrd-25	0.99041	-0.00840401	0.920436	0.9899	No	No	No	No	No	No	No
WBGene00019873; Dscr: none available; Molecule: R05C11.1; Class: ARRestin Domain protein ...	arrd-26	1.11264	0.16161	0.47963	0.778764	No	No	No	No	No	No	No
WBGene00009853; Dscr: none available; Molecule: F48F7.8; Class: ARRestin Domain protein ...	arrd-27	1.14625	0.21042	0.139676	0.617231	No	No	No	No	No	No	No
WBGene00009000; Dscr: none available; Molecule: F21A10.4; Class: ARRestin Domain protein ...	arrd-28	1.39567	0.483513	0.149252	0.633742	No	No	No	No	No	No	No
WBGene00006429; Dscr: tag-50 encodes a predicted member of the arrestin family.; Molecule: M176.1a; Class: ARRestin Domain protein ...	arrd-3	1.48124	0.731919	0.182323	0.689446	No	No	No	No	No	No	No
WBGene00014159; Dscr: none available; Molecule: ZK938.2; Class: ARRestin Domain protein ...	arrd-4	0.690937	-0.49002	0.0805554	0.474131	No	No	No	No	No	No	No
WBGene00014161; Dscr: none available; Molecule: ZK938.4; Class: ARRestin Domain protein ...	arrd-5	1.02073	-0.0434545	0.939451	0.991425	No	No	No	No	No	No	No
WBGene00009579; Dscr: none available; Molecule: F40F8.8a; Class: ARRestin Domain protein ...	arrd-6	0.974806	-0.0571638	0.771096	0.950012	No	No	No	No	No	No	No
WBGene00012464; Dscr: none available; Molecule: Y17G7B.11; Class: ARRestin Domain protein ...	arrd-7	0.927284	-0.104829	0.233079	0.75655	No	No	No	No	No	No	No
WBGene00012467; Dscr: none available; Molecule: Y17G7B.14; Class: ARRestin Domain protein ...	arrd-8	1.15968	0.359739	0.436615	0.747499	No	No	No	No	No	No	No
WBGene00008843; Dscr: none available; Molecule: F15A4.9; Class: ARRestin Domain protein ...	arrd-9	0.716752	-0.379823	0.460646	0.764168	No	No	No	No	No	No	No
WBGene00000198; Dscr: a protein similar to synaptic glycoprotein SC2 from mammals.; Molecule: C15F1.6; Class: steroid Alpha ReducTase family ...	art-1	1.03147	0.0461872	0.569906	0.844415	No	No	No	Yes	No	No	No
WBGene00000199; Dscr: arx-1, also called as Arp-3, encodes a subunit of the actin-related protein of the conserved Arp2/3 complex with 60% amino acid similarity to the homologous genes from human (OMIM: 604222); arx-1 is an essential gene as disruption in the expression by RNAi results in embryonic arrest due to ventral enclosure defects during morphogenesis; in Arp2/3-depleted embryos, the leadi…	arx-1	0.875534	-0.19268	0.0109438	0.157673	No	No	No	Yes	No	No	No
WBGene00000200; Dscr: arx-2 also called as Arp-2 encodes a subunit of the actin related protein of the conserved Arp2/3 complex, with 60% amino acid similarity with the homologous genes from human (OMIM: 604221); arx-2 is an essential gene as disruption in the expression by RNAi results in embryonic arrest due to ventral enclosure defects during morphogenesis; Arp2/3 depletion results in partial …	arx-2	1.07723	0.105255	0.0704287	0.441861	No	No	No	Yes	No	No	No
WBGene00000201; Dscr: arx-3 also called as p41Arc encodes a subunit of the actin related protein of the conserved Arp2/3 complex, with 60% amino acid similarity with the homologous genes from human (OMIM: 604223); arx-3 is an essential gene as disruption in the expression by RNAi results in embryonic arrest due to ventral enclosure during morphogenesis; Arp2/3 depletion results in partial shrinki…	arx-3	0.959163	-0.0615766	0.228332	0.751658	No	No	No	Yes	No	No	No
WBGene00021170; Dscr: arx-4 also called as p34Arc encodes a subunit of the actin related protein of the conserved Arp2/3 complex, with 60% amino acid similarity with the homologous genes from human (OMIM: 604224); arx-4 is an essential gene as disruption in the expression by RNAi results in embryonic arrest due to ventral enclosure during morphogenesis; Arp2/3 depletion results in partial shrinki…	arx-4	1.0519	0.0730878	0.0164621	0.196586	No	No	No	Yes	No	No	No
WBGene00000203; Dscr: arx-5 also called as p21Arc encodes a subunit of the actin related protein of the conserved Arp2/3 complex, with 60% amino acid similarity with the homologous genes from human (OMIM: 604225); arx-5 is an essential gene as disruption in the expression by RNAi results in embryonic arrest due to ventral enclosure during morphogenesis; Arp2/3 depletion results in partial shrinki…	arx-5	0.937143	-0.0940282	0.00760955	0.129058	No	No	No	Yes	No	No	No
WBGene00000204; Dscr: arx-6 also called as p20Arc p21Arc encodes a subunit of the actin related protein of the conserved Arp2/3 complex, with 60% amino acid similarity with the homologous genes from human (OMIM:604226); arx-6 is an essential gene as disruption in the expression by RNAi results in embryonic arrest due to ventral enclosure during morphogenesis; Arp2/3 depletion results in partial s…	arx-6	0.902106	-0.149036	0.00522533	0.106308	No	No	No	Yes	No	No	No
WBGene00000205; Dscr: arx-7 also called as p16Arc encodes a subunit of the actin related protein of the conserved Arp2/3 complex, with 60% amino acid similarity with the homologous genes from human (OMIM: 604227); arx-7 is an essential gene as disruption in the expression by RNAi results in embryonic arrest due to ventral enclosure during morphogenesis; Arp2/3 depletion results in partial shrinki…	arx-7	0.927893	-0.107645	0.0191354	0.213462	No	No	No	Yes	No	No	No
WBGene00010769; Dscr: K11D2.2 is orthologous to the human gene N-ACYLSPHINGOSINE AMIDOHYDROLASE (ASAH; OMIM:228000), which when mutated leads to Farber lipogranulomatosis.; Molecule: K11D2.2; Class: AcylSphingosine AmidoHydrolase ...	asah-1	0.722497	-0.504251	0.0432877	0.337209	No	No	No	No	No	No	No
WBGene00000206; Dscr: asb-1 encodes the B subunit of the membrane-bound F0 proton channel portion of ATP synthase (mitochondrial respiratory chain [MRC] complex V) that is closely similar to its paralog ASB-2; asb-1 activity is required for embryonic viability and for normal proliferation of germline cells, specifically their progression to meiosis; in addition, asb-1 is required for response to …	asb-1	1.03045	0.0447727	0.326347	0.818049	No	No	No	Yes	Yes	No	No
WBGene00000207; Dscr: asb-2 encodes the B subunit of the membrane-bound F0 proton channel portion of ATP synthase (mitochondrial respiratory chain [MRC] complex V) that is closely similar to its paralog ASB-1; RNAi experiments indicate that asb-2 activity is required for larval development as well as for normal body morphology, lifespan, and growth rate.; Molecule: F02E8.1; Class: ATP Synthase B …	asb-2	1.05729	0.0977355	0.480296	0.779308	No	No	No	No	No	No	No
WBGene00000208; Dscr: asc-1 encodes a homolog of human activating signal cointegrator-1 and affects long-term survival and longivity in adults and daur larvae.; Molecule: Y53F4B.15; Class: human Activating Signal Cointegrator homolog wb Protein ASC-1 [Source:RefSeq peptide;Acc:NP_497100] [Y53F4B.15] ...	asc-1	0.952545	-0.0724348	0.473908	0.77393	No	No	No	Yes	No	No	No
WBGene00011279; Dscr: asd-1 encodes an ortholog of human RBM9 et al., and paralog of FOX-1 and SPN-4; ASD-1 isoforms have an RNA recognition motif and 1-2 glutamine/asparagine-rich domains; ASD-1 and FOX-1 both bind a site in egl-15 mRNA that is required to repress exon 5B splicing into mature mRNA; ASD-1 alone is partly required for exon 5A expression in muscle cells, while FOX-1 alone is dispen…	asd-1	0.814979	-0.294679	0.000575057	0.0297954	Yes	No	No	Yes	Yes	No	No
WBGene00006423; Dscr: asd-2 encodes, by alternative splicing, three isoforms of a signal transduction and activation of RNA (STAR protein) orthologous to human QKI (OMIM:609590) and Drosophila HOW, and paralogous to C. elegans GLD-1; ASD-2 is required for normal axonal guidance, developmentally regulated mRNA splicing, and correct protein folding in vivo; ASD-2 is required for the mutually exclus…	asd-2	0.956915	-0.0427047	0.831243	0.971871	No	No	No	No	No	No	No
WBGene00007277; Dscr: none available; Molecule: C03D6.5; Class: ASF-Like ...	asfl-1	1.22528	0.293365	0.00162555	0.054375	No	No	No	Yes	Yes	No	No
WBGene00000210; Dscr: asg-2 encodes a homolog of subunit G of the membrane-bound F0 proton channel portion of ATP synthase (mitochondrial respiratory chain [MRC] complex V); asg-2 activity is required for growth at a normally high rate and for normal osmoregulation; in addition, asg-2 activity is required for response to hermaphrodite contact, the first step in a series of stereotypical male mati…	asg-2	1.00253	0.00367083	0.942894	0.991679	No	No	No	No	No	No	No
WBGene00012458; Dscr: ash-2 encodes the C. elegans ortholog of Drosophila Ash2, a trithorax group protein that is a member of the conserved H3K4 trimethylation (H3K4me3) complex; in C. elegans, loss of ash-2 via RNAi results in reduced levels of H3K4me3 at L3 larval stages indicating that ASH-2 functions in H3K4 trimethylation; ASH-2 also functions in the C. elegans germline to negatively regulat…	ash-2	1.05235	0.0684344	0.458783	0.762689	No	No	No	Yes	No	No	No
WBGene00022815; Dscr: none available; Molecule: ZK770.1; Class: Acid-sensing/Amiloride-Sensitive Ion Channel family ...	asic-1	1.03261	-0.0452665	0.93445	0.991054	No	No	No	No	No	No	No
WBGene00012137; Dscr: none available; Molecule: T28F4.2; Class: Acid-sensing/Amiloride-Sensitive Ion Channel family ...	asic-2	0.726281	-0.387165	0.411866	0.733635	No	No	No	No	No	No	No
WBGene00000211; Dscr: asm-1 encodes a protein similar to human acid sphingomyelinase (ASM) or sphingomyelin phosphodiesterase; the ASM-1 protein has a putative secretory signal peptide at the N-terminus, saposin-like and proline-rich domains and putative N-linked glycosylation sites; asm-1 shows phosphodiesterase activity when expressed in COS-7 cells; while mammalian ASM is detected as both intr…	asm-1	1.06564	0.0817385	0.535464	0.82006	No	No	No	No	No	No	No
WBGene00000212; Dscr: asm-2 encodes a protein similar to human acid sphingomyelinase (ASM) or sphingomyelin phosphodiesterase 1; the ASM-2 protein has a putative secretory signal peptide at the N-terminus, saposin-like and proline-rich domains and putative N-linked glycosylation sites; asm-2 shows phosphodiesterase activity when expressed in COS-7 cells; like mammalian ASM, asm-2 is probably both…	asm-2	0.620498	-0.689253	1.6346e-05	0.00481165	Yes	No	No	No	No	No	No
WBGene00000213; Dscr: none available; Molecule: W03G1.7a; Class: Acid SphingoMyelinase ...	asm-3	0.418697	-1.23586	0.189536	0.699208	No	No	No	No	No	No	No
WBGene00014025; Dscr: asna-1 encodes a putative membrane transporter that is required, non-cell-autonomously, for L1 larvae to proceed through development when fed, and is also required for normal insulin (DAF-28) secretion; the human ASNA1 ortholog stimulates insulin secretion in pancreatic beta cells, and can transgenically rescue asna-1 mutant C. elegans, suggesting that ASNA-1's function is c…	asna-1	0.879149	-0.185955	1.94676e-05	0.00529993	No	No	No	Yes	No	No	No
WBGene00018577; Dscr: none available; Molecule: F47G3.2; Class: ArSeNite-translocating ATPase family ...	asna-2	0.882361	-0.185147	0.0459572	0.349056	No	No	No	No	No	No	No
WBGene00003816; Dscr: asns-1 encodes a predicted asparaginyl-tRNA synthetase (AsnRS), a class II aminoacyl-tRNA synthetase that catalyzes the attachment of asparagine to its cognate tRNA and is thus required for protein biosynthesis.; Molecule: F25G6.6; Class: ASparagiNe Synthetase ...	asns-1	1.20127	0.289104	0.165842	0.663848	No	No	No	No	No	No	No
WBGene00019730; Dscr: none available; Molecule: M02D8.4a; Class: ASparagiNe Synthetase ...	asns-2	1.1307	0.214448	0.388517	0.724573	No	No	No	No	No	No	No
WBGene00000214; Dscr: asp-1 encodes a homolog of cathepsin D aspartic protease; it is transcribed exclusively in intestinal cells of the late embryo and early larvae and is not observed in older larvae or adults; ASP-1 is dispensable for neuronal degeneration.; Molecule: Y39B6A.20; Class: ASpartyl Protease ...	asp-1	0.985207	-0.0190277	0.872015	0.983645	No	No	No	No	No	No	No
WBGene00007605; Dscr: none available; Molecule: C15C8.3a; Class: ASpartyl Protease ...	asp-10	1.21425	0.297962	0.201973	0.715496	No	No	No	No	No	No	No
WBGene00017677; Dscr: none available; Molecule: F21F8.2; Class: ASpartyl Protease ...	asp-11	0.761091	-0.506733	0.226479	0.749224	No	No	No	No	No	No	No
WBGene00017678; Dscr: none available; Molecule: F21F8.4; Class: ASpartyl Protease ...	asp-12	0.946631	-0.0673448	0.622297	0.874345	No	No	No	No	No	No	No
WBGene00017881; Dscr: none available; Molecule: F28A12.4; Class: ASpartyl Protease ...	asp-13	1.18709	0.24683	0.00330222	0.080668	No	No	No	No	No	No	No
WBGene00019619; Dscr: none available; Molecule: K10C2.3; Class: ASpartyl Protease ...	asp-14	0.732239	-0.435693	0.0149097	0.187158	No	No	No	No	No	No	No
WBGene00012681; Dscr: none available; Molecule: Y39B6A.22; Class: ASpartyl Protease ...	asp-15	1.08675	0.106849	0.368703	0.727308	No	No	No	No	No	No	No
WBGene00012682; Dscr: none available; Molecule: Y39B6A.23; Class: ASpartyl Protease ...	asp-16	0.534731	-0.885116	0.0293765	0.273596	No	No	No	No	No	No	No
WBGene00012683; Dscr: none available; Molecule: Y39B6A.24; Class: ASpartyl Protease ...	asp-17	3.06874	1.74658	0.00286886	0.0744449	No	No	No	No	No	No	No
WBGene00013973; Dscr: none available; Molecule: ZK384.3; Class: ASpartyl Protease ...	asp-18	0.99768	-0.0034067	0.892233	0.9876	No	No	No	No	No	No	No
WBGene00077655; Dscr: none available; Molecule: ZK384.6; Class: ASpartyl Protease ...	asp-19	1.02399	0.0126071	0.946189	0.991801	No	No	No	No	No	No	No
WBGene00000215; Dscr: asp-2 encodes aspartic protease.; Molecule: T18H9.2a; Class: ASpartyl Protease ...	asp-2	0.997326	-0.00303964	0.965057	0.993883	No	No	No	No	No	No	No
WBGene00000216; Dscr: asp-3 encodes an aspartyl protease homolog that is required, in parallel with ASP-4 but downstream of CLP-1 and TRA-3, for degenerative (necrotic-like) cell death in neurons induced by mutations such as mec-4(d), deg-3(d), or gsa-1(gf).; Molecule: H22K11.1; Class: ASpartyl Protease ...	asp-3	0.995258	-0.00388131	0.962862	0.993534	No	No	No	No	No	No	No
WBGene00000217; Dscr: asp-4 encodes an aspartyl protease homolog that is required, in parallel with ASP-3 but downstream of CLP-1 and TRA-3, for degenerative (necrotic-like) cell death in neurons induced by mutations such as mec-4(d), deg-3(d), or gsa-1(gf).; Molecule: R12H7.2; Class: ASpartyl Protease ...	asp-4	1.07726	0.10843	0.212947	0.731378	No	No	No	No	No	No	No
WBGene00000218; Dscr: none available; Molecule: F21F8.3; Class: ASpartyl Protease ...	asp-5	0.891962	-0.170464	0.187435	0.696365	No	No	No	No	No	No	No
WBGene00000219; Dscr: aspartic protease.; Molecule: F21F8.7; Class: ASpartyl Protease ...	asp-6	0.981695	-0.0226307	0.829573	0.971365	No	No	No	No	No	No	No
WBGene00019104; Dscr: none available; Molecule: F59D6.2; Class: ASpartyl Protease ...	asp-7	0.504371	-0.982682	0.000323085	0.0218945	Yes	No	No	No	No	No	No
WBGene00019105; Dscr: none available; Molecule: F59D6.3; Class: ASpartyl Protease ...	asp-8	0.508595	-0.977096	0.000391553	0.0243289	Yes	No	No	No	No	No	No
WBGene00015700; Dscr: none available; Molecule: C11D2.2; Class: ASpartyl Protease ...	asp-9	0.943686	-0.0829029	0.48839	0.785352	No	No	No	No	No	No	No
WBGene00008107; Dscr: aspm-1 encodes a protein, with one N-terminal calponin-homology domain and two IQ calmodulin-binding domains, that is orthologous to Drosophila Asp (Abnormal Spindles) and to human ASPM (OMIM:605481), which when mutated leads to primary microcephaly; in C. elegans, ASPM-1 is required for the forces that regulate meiotic spindle rotation in meiosis I and II and for proper mei…	aspm-1	0.976822	-0.0318602	0.774871	0.95123	No	No	No	Yes	Yes	No	No
WBGene00020368; Dscr: ast-1 encodes one of ten C. elegans ETS-box transcription factors; AST-1 is required cell autonomously for proper initiation and maintenance of dopamine (DA) neuron fate; AST-1 acts to specify DA neuron fate by positively regulating expression of a number of DA neuron-specific genes such as dat-1 and cat-2, which encodes a dopamine transporter and tyrosine hydroxylase, respe…	ast-1	0.917923	-0.10382	0.544881	0.82674	No	No	No	No	No	No	No
WBGene00010015; Dscr: atad-3 encodes the ortholog of the vertebrate mitochondrial protein ATAD3; both vertebrate and elegans ATAD-3 contain the conserved AAA (ATPases associated with a variety of cellular activities) domain; atad-3 is required for normal mitochondrial morphology and activity as atad-3 mutants show reduced complex I and citrate synthase activities; atad-3 is also required for embr…	atad-3	0.999358	-0.00172019	0.975177	0.995641	No	No	No	Yes	No	Yes	No
WBGene00021059; Dscr: atat-2 encodes an alpha-tubulin acetyltransferase; atat-2 functions redundantly with its paralog, MEC-17, for acetylation of K40 on MEC-12 alpha-tubulin, an alpha-tubulin enriched in the touch receptor neurons.; Molecule: W06B11.1; Class: Alpha Tubulin AcetylTransferase ...	atat-2	0.931297	-0.0973964	0.30931	0.818467	No	No	No	No	No	No	No
WBGene00000220; Dscr: atf-2 encodes a cAMP-dependent transcription factor paralogous to CES-2, a bZip-like transcription factor that plays a key role in regulation of apoptosis; atf-2 activity is required for excretory duct cell development and essential for embryonic development; in regulating excretory duct cell development, ATF-2 controls expression of lin-48; in vitro, ATF-2 binds the regulat…	atf-2	0.966635	0.00400877	0.986087	0.997503	No	No	No	No	No	No	No
WBGene00000221; Dscr: atf-5 encodes a homolog of the mammalian bZIP transcription factors ATF4 and ATF5, analogous to GCN4 in S. cerevisiae; like like ATF4 and GCN4, atf-5 has an extensive 5' UTR with one 37-residue uORF; ATF4 is poorly translated in unstressed cells but well-translated during ER stress, amino acid starvation, or arsenite treatment; possibly atf-5 is also translationally regulate…	atf-5	1.031	0.045345	0.594852	0.860188	No	No	No	No	No	No	No
WBGene00000222; Dscr: atf-6 is an ortholog of mammalian ATF6alpha, a proximal sensor required for the unfolded protein response (UPR) in the endoplasmic reticulum (ER); ATF6alpha is a transmembrane protein, with a bZIP transcription factor domain in its cytosolic amino terminus that is released and activated by proteolytic cleavage upon ER stress; either ire-1 or xbp-1 deletions are synthetically…	atf-6	0.880233	-0.184159	0.117973	0.575422	No	No	No	Yes	No	No	No
WBGene00000223; Dscr: atf-7 encodes a basic-region leucine zipper (bZIP) transcription factor orthologous to members of the ATF2/ATF7/CREB5 family of cyclic AMPresponse element binding (CREB)/activating transcription factors (ATFs); ATF-7 plays a key role in the innate immune response by regulating the expression of immune genes downstream of PMK-1/p38 MAPK; ATF-7 is likely converted from a trans…	atf-7	1.06599	0.0975099	0.26863	0.794568	No	No	No	Yes	No	No	No
WBGene00017535; Dscr: none available; Molecule: F17A9.3; Class: ATF (cAMP-dependent transcription factor) family ...	atf-8	0.665212	-0.534894	0.0930869	0.513674	No	No	No	No	No	No	No
WBGene00013878; Dscr: atfs-1 encodes a bZip transcription factor; ATFS-1 is required for the mitochondrial unfolded protein response (UPRmt); in wild-type animals, ATFS-1 is imported into the mitochondria and degraded, but in response to perturbed mitchondrial protein folding and decreased mitochondrial import efficiency, some ATFS-1 accumulates in the cytosol and then, traffics to the nucleus.; …	atfs-1	0.900161	-0.150305	0.0220666	0.232973	No	No	No	Yes	No	No	No
WBGene00008427; Dscr: none available; Molecule: D2085.2; Class: AuTophaGy (yeast Atg homolog) ...	atg-10	0.876878	-0.198733	0.0954622	0.521043	No	No	No	No	No	No	No
WBGene00020334; Dscr: T08A9.1 is orthologous to the human gene LIKELY ORTHOLOG OF MOUSE COILED COIL FORMING PROTEIN 1 (RB1CC1; OMIM:606837), which when mutated leads to disease.; Molecule: T08A9.1; Class: AuTophaGy (yeast Atg homolog) ...	atg-11	0.900222	-0.144149	0.224471	0.746303	No	No	No	No	No	No	No
WBGene00017045; Dscr: atg-13 encodes a divergent ortholog of the autophagic budding yeast protein Atg13p, and a more obvious ortholog of uncharacterized but well-conserved metazoan proteins such as human KIAA0652; ATG-13 is expressed broadly in early (pre-100-cell stage) embryos, in larval and adult ventral nerve cord and other neurons, and in adult pharyngeal muscle.; Molecule: D2007.5; Class: A…	atg-13	0.907466	-0.140363	0.044958	0.34469	No	No	No	Yes	No	No	No
WBGene00017178; Dscr: atg-16.1 encodes a divergent ortholog of the autophagic budding yeast protein Atg16p, and of human ATG16L1 (OMIM:610767, associated with Crohn disease) and ATG16L2; ATG-16.1 is paralogous to ATG-16.2; ATG-16.1 is expressed in larval and adult intestine, renal gland cells, stomato-intestinal muscle, anal depressor muscle, and head mesodermal cell; ATG-16.1 has no obvious func…	atg-16.1	0.892861	-0.156229	0.172945	0.674901	No	No	No	No	No	No	No
WBGene00019427; Dscr: atg-16.2 encodes a divergent ortholog of the autophagic budding yeast protein Atg16p, and of human ATG16L1 (OMIM:610767, associated with Crohn disease) and ATG16L2; ATG-16.2 is paralogous to ATG-16.1; ATG-16.2 has no obvious function in mass RNAi assays.; Molecule: K06A1.5; Class: AuTophaGy (yeast Atg homolog) ...	atg-16.2	0.887554	-0.173934	0.183701	0.691991	No	No	No	No	No	No	No
WBGene00018294; Dscr: atg-18 encodes, by alternative splicing, two isoforms of a WD40 repeat-containing protein orthologous to the autophagic budding yeast protein Atg18p, and to human WIPI1 (OMIM:609224) and WIPI2 (OMIM:609225); ATG-18 activity is essential for normal dauer morphogenesis and autophagy in daf-2 mutant animals; ATG-18 is expressed in larval and adult pharynx, bodywall muscle, hypo…	atg-18	0.847797	-0.24343	0.0254165	0.252014	No	No	No	Yes	No	No	No
WBGene00019748; Dscr: atg-2 encodes a large (2,275-residue) protein orthologous to the autophagic budding yeast protein Atg2p, and to human ATG2A and ATG2B; ATG-2 is expressed in larval and adult pharynx, intestine, body wall muscles, and neurons, as well as adult reproductive system; ATG-2 has no obvious phenotype in mass RNAi assays.; Molecule: M03A8.2; Class: AuTophaGy (yeast Atg homolog) ...	atg-2	0.896874	-0.12275	0.521906	0.810443	No	No	No	Yes	No	No	No
WBGene00021922; Dscr: atg-3 encodes an ortholog of the autophagic budding yeast protein Atg3p, and of human ATG3 (OMIM:609606); ATG-3 is expressed in larval and adult pharynx and body wall muscle, and in adult reproductive system, vulval muscle, spermetheca, and seam cells; ATG-3 has no obvious phenotype in mass RNAi assays.; Molecule: Y55F3AM.4a; Class: AuTophaGy (yeast Atg homolog) ...	atg-3	0.90575	-0.142838	0.00485568	0.101371	No	No	No	Yes	No	No	No
WBGene00013595; Dscr: atg-4.1 encodes a putative cysteine protease orthologous to the autophagic budding yeast protein Atg4p, and to human ATG4A and ATG4B; ATG-4.1 is paralogous to ATG-4.2 and to human ATG4C (OMIM:611339) and ATG4D (OMIM:611340); ATG-4.1 is expressed from early embryos to adults, in larval and adult intestine, renal gland cells, and neurons; ATG-4.1 has no obvious function in mas…	atg-4.1	1.00444	0.0103141	0.880605	0.985382	No	No	No	Yes	No	No	No
WBGene00014080; Dscr: atg-4.2 encodes a putative cysteine protease orthologous to the autophagic budding yeast protein Apg4p, and to human ATG4C (OMIM:611339) and ATG4D (OMIM:611340); ATG-4.2 is paralogous to ATG-4.1 and to human ATG4A and ATG4B; unlike C. elegans orthologs of other yeast autophagic proteins, ATG-4.2 is not required for normal dauer formation, and it has no obvious functions in m…	atg-4.2	0.780148	-0.35983	0.000398096	0.0244134	Yes	No	No	No	No	No	No
WBGene00022152; Dscr: atg-5 encodes, by alternative splicing, two isoforms of an ortholog of the autophagic budding yeast protein Atg5p, and of human ATG5 (OMIM:604261); ATG-5 has no obvious function in mass RNAi assays.; Molecule: Y71G12B.12a; Class: AuTophaGy (yeast Atg homolog) ...	atg-5	1.00955	0.0122663	0.869755	0.983452	No	No	No	Yes	No	No	No
WBGene00010882; Dscr: atg-7 encodes an E1 ubiquitin-activating-like enzyme orthologous to the autophagic budding yeast protein Apg7p; ATG-7 is required for normal dauer morphogenesis and autophagy in daf-2 mutant animals.; Molecule: M7.5; Class: AuTophaGy (yeast Atg homolog) ...	atg-7	0.944431	-0.0831513	0.150795	0.635994	No	No	No	Yes	No	No	No
WBGene00020706; Dscr: none available; Molecule: T22H9.2a; Class: AuTophaGy (yeast Atg homolog) ...	atg-9	0.904014	-0.147176	0.0391474	0.319322	No	No	No	Yes	No	No	No
WBGene00000224; Dscr: atgp-1 encodes a predicted amino acid transporter glycoprotein subunit; when co-expressed in Xenopus oocytes with the AAT-1 or AAT-3 catalytic subunit, ATGP-1 is not able to facilitate amino acid uptake, even though ATGP-1 is able to covalently associate with AAT-1 or AAT-3 in the Xenopus expression system; however, when co-expressed with AAT-9, ATGP-1 is able to enhance the…	atgp-1	0.972378	-0.0354575	0.701773	0.916206	No	No	No	No	No	No	No
WBGene00000225; Dscr: atgp-2 encodes an amino acid transporter glycoprotein subunit; when co-expressed in Xenopus oocytes with either the AAT-1 or AAT-3 catalytic subunit, ATGP-2 facilitates amino acid uptake and exchange, showing a relatively high affinity for small and some large neutral amino acids; when co-expressed with AAT-9, ATGP-2 is able to enhance the activity of this catalytic subunit;…	atgp-2	1.09641	0.124038	0.284192	0.807485	No	No	No	No	No	No	No
WBGene00010564; Dscr: none available; Molecule: K04G2.5; Class: Acyl protein THioesterase family ...	ath-1	0.984337	-0.0237455	0.723077	0.926428	No	No	No	Yes	No	No	No
WBGene00008081; Dscr: none available; Molecule: C44B9.4; Class: AT Hook plus PHD finger transcription factor ...	athp-1	1.10447	0.142272	0.070329	0.441588	No	No	No	Yes	Yes	No	No
WBGene00019217; Dscr: none available; Molecule: H20J04.2; Class: AT Hook plus PHD finger transcription factor ...	athp-2	1.05826	0.0832028	0.383669	0.72483	No	No	No	Yes	No	No	No
WBGene00013799; Dscr: none available; Molecule: Y116A8C.22; Class: AT Hook plus PHD finger transcription factor ...	athp-3	0.988501	-0.0163352	0.797765	0.959184	No	No	No	No	No	No	No
WBGene00000226; Dscr: The atl-1 gene encodes a large, 2514-residue protein of the ATM family, homologous to human AT (OMIM:208900, mutated in ataxia telangiectasia); the C-terminal sequence of ATL-1 contains a PI-3 kinase-like domain; ATL-1 is required for survival through early embryogenesis and normal chromosomal segregation; atl-1 is expressed in both the mitotic and meiotic cells of adult gon…	atl-1	1.4561	0.542338	1.28742e-05	0.00430036	Yes	No	No	Yes	No	No	No
WBGene00021868; Dscr: none available; Molecule: Y54G2A.2a; Class: ATLastiN (endoplasmic reticulum GTPase) related ...	atln-1	0.993668	-0.00619221	0.937689	0.991231	No	No	No	No	No	No	No
WBGene00012763; Dscr: none available; Molecule: Y41E3.3; Class: ATLastiN (endoplasmic reticulum GTPase) related ...	atln-2	1.0598	0.0803141	0.370875	0.726298	No	No	No	No	No	No	No
WBGene00000227; Dscr: atm-1 encodes an ortholog of human ATM (OMIM:208900) that is required for the checkpoint response to DNA damage; human ATM encodes a phosphatidylinositol-3 kinase homolog that is biochemically activated by cellular irradiation, and mutation of ATM leads to ataxia-telengiectasia.; Molecule: Y48G1BL.2; Class: ATM (ataxia telangectasia mutated) family ...	atm-1	1.1112	0.147935	0.126439	0.593719	No	No	No	Yes	No	No	No
WBGene00000228; Dscr: atn-1 encodes an alpha-actinin homolog.; Molecule: W04D2.1a; Class: AcTiniN ...	atn-1	1.09893	0.203644	0.45527	0.760393	No	No	No	No	No	No	No
WBGene00000229; Dscr: atp-2 encodes the beta subunit of the soluble, catalytic F1 portion of ATP synthase (mitochondrial respiratory chain [MRC] complex V); atp-2 activity is required for embryonic and larval development past the L3 stage, as well as for normal mobility, pharyngeal pumping, defecation, growth rate, and larval lifespan; in males, atp-2 activity is also required cell autonomously i…	atp-2	1.01785	0.0258772	0.271152	0.797522	No	No	No	Yes	No	No	No
WBGene00000230; Dscr: atp-3 encodes the C. elegans homolog of the ATP5O subunit of mitochondrial ATP synthase (complex V); as part of the ATP synthase complex, ATP-3 controls respiration and regulates growth rate and body size, aging, and rates of behaviors such as pharyngeal pumping, defecation, and locomotion; loss of atp-3 function during larval development indicates that respiratory rates est…	atp-3	0.908673	-0.138236	0.00361767	0.0854061	No	No	No	Yes	No	No	No
WBGene00020275; Dscr: none available; Molecule: T05H4.12; Class: ATP synthase subunit ...	atp-4	0.955383	-0.0653253	0.0394362	0.320622	No	No	No	Yes	No	No	No
WBGene00017317; Dscr: none available; Molecule: F09G2.9; Class: AT hook Transcription Factor family ...	attf-2	0.934853	-0.0957067	0.069738	0.438989	No	No	No	Yes	Yes	No	No
WBGene00018794; Dscr: none available; Molecule: F54C4.3a; Class: AT hook Transcription Factor family ...	attf-3	1.08143	0.114741	0.382045	0.725254	No	No	No	Yes	No	No	No
WBGene00015477; Dscr: none available; Molecule: C05D10.1a; Class: AT hook Transcription Factor family ...	attf-4	1.03995	0.0542903	0.545219	0.826905	No	No	No	No	No	No	No
WBGene00020214; Dscr: none available; Molecule: T04G9.1; Class: AT hook Transcription Factor family ...	attf-5	0.959369	-0.0618987	0.608402	0.866324	No	Yes	No	No	No	No	No
WBGene00012474; Dscr: none available; Molecule: Y18D10A.1; Class: AT hook Transcription Factor family ...	attf-6	0.981732	-0.028977	0.643776	0.886358	No	No	No	Yes	Yes	No	No
WBGene00000231; Dscr: atx-2 is required for early embryonic patterning; it encodes an ortholog of human ataxin-2.; Molecule: D2045.1a; Class: human ATX (ataxin) related ...	atx-2	1.02252	0.0317952	0.589552	0.857368	No	No	No	Yes	No	No	No
WBGene00006446; Dscr: atx-3 encodes a deubiquitylating enzyme that is the C. elegans ortholog of human ataxin-3 (ATXN3), mutations in which are associated with Machado-Joseph disease (MJD, OMIM:607047), the most prevalent dominant spinocerebellar ataxia; atx-3 deletion mutants show no overt phenotype, but loss of atx-3 activity via RNAi has been reported to result in 10-25% embryonic lethality; h…	atx-3	1.10552	0.146092	0.101172	0.534914	No	No	No	Yes	Yes	No	No
WBGene00044341; Dscr: ave-1/M01G5.6 encodes a small (102-residue) protein, mostly comprised of a SAM domain, that is orthologous to Drosophila AVEUGLE/CG30476 and to human SAMD10 and SAMD12; AVE-1 is dispensable for viability, since ave-1(tm3169) homozygotes are viable.; Molecule: M01G5.6; Class: AVEugle (Drosophila eye differentiation) homolog ...	ave-1	0.939727	-0.0865525	0.184661	0.692947	No	No	No	No	No	No	No
WBGene00000232; Dscr: avr-14 encodes an alpha-type subunit of a glutamate-gated chloride channel homologous to human GLRA2, which when mutated leads to hyperekplexia (OMIM:149400); AVR-14 affects sensitivity to the antiparisitic drug, ivermectin, in parallel with avr-15 and glc-1 and in a genetic pathway with unc-9; it functions in the extrapharyngeal nervous system, and is expressed in a subset …	avr-14	1.08756	0.121388	0.431028	0.743965	No	No	No	No	No	No	No
WBGene00000233; Dscr: avr-15 encodes, via alternative splicing, two glutamate-gated chloride channel subunit homologs; these proteins mediate fast inhibitory glutamatergic neuromuscular transmission, as well as ivermectin sensitivity, and are required for normal pharyngeal function.; Molecule: R11G10.1a; Class: altered AVeRmectin sensitivity ...	avr-15	0.923828	-0.115294	0.0159764	0.193583	No	No	No	No	No	No	No
WBGene00010497; Dscr: axl-1 encodes, along with pry-1, one of two C. elegans Axin-like proteins; during development, axl-1 functions together with pry-1 to regulate vulval cell fate specification and migration of the Q neuroblast descendants, and separately to regulate excretory cell development; in yeast two-hybrid assays, AXL-1 interacts with BAR-1/beta-catenin, GSK-3, MIG-5, and DSH-2, but not…	axl-1	0.683888	-0.551017	0.0949459	0.519791	No	No	No	No	No	No	No
WBGene00196931; Dscr: none available; Molecule: B0001.10; Class: not known ...	B0001.10	0.685583	-0.317359	0.530351	0.816583	No	No	No	No	No	No	No
WBGene00197796; Dscr: none available; Molecule: B0001.11; Class: not known ...	B0001.11	0.970084	-0.0526944	0.62376	0.875488	No	No	No	No	No	No	No
WBGene00200968; Dscr: none available; Molecule: B0001.12; Class: not known ...	B0001.12	1.59598	0.565695	0.177795	0.682459	No	No	No	No	No	No	No
WBGene00007087; Dscr: none available; Molecule: B0001.2; Class: not known ...	B0001.2	1.64302	0.717381	7.64337e-07	0.00112496	Yes	No	No	Yes	Yes	Yes	No
WBGene00007088; Dscr: none available; Molecule: B0001.3a; Class: not known ...	B0001.3	1.06338	0.0909108	0.146807	0.629778	No	No	No	Yes	Yes	No	No
WBGene00007089; Dscr: none available; Molecule: B0001.4; Class: not known ...	B0001.4	1.02906	0.0400937	0.561439	0.838863	No	No	No	No	No	No	No
WBGene00007090; Dscr: none available; Molecule: B0001.5; Class: not known ...	B0001.5	1.47527	0.557565	0.000129469	0.0133722	Yes	No	No	No	No	No	No
WBGene00007091; Dscr: none available; Molecule: B0001.6; Class: not known ...	B0001.6	0.915342	-0.126606	0.0515445	0.372566	No	No	No	No	No	No	No
WBGene00007092; Dscr: none available; Molecule: B0001.7a; Class: not known ...	B0001.7	1.30053	0.377108	0.00600614	0.114017	No	No	No	Yes	Yes	No	No
WBGene00007093; Dscr: none available; Molecule: B0001.8a; Class: not known ...	B0001.8	1.01676	0.0257979	0.630952	0.879787	No	No	No	Yes	No	No	No
WBGene00007094; Dscr: none available; Molecule: B0019.2; Class: not known ...	B0019.2	0.839335	-0.24856	0.00951173	0.146161	No	No	No	Yes	Yes	No	No
WBGene00007100; Dscr: none available; Molecule: B0024.10; Class: not known ...	B0024.10	1.23127	0.301097	0.000541164	0.0288649	Yes	No	No	Yes	Yes	No	No
WBGene00007101; Dscr: none available; Molecule: B0024.11; Class: not known ...	B0024.11	0.931866	-0.101642	0.00462976	0.0983104	No	No	No	Yes	Yes	No	No
WBGene00007102; Dscr: none available; Molecule: B0024.13; Class: not known ...	B0024.13	0.951702	-0.0685534	0.261764	0.786562	No	No	No	No	Yes	No	No
WBGene00007104; Dscr: none available; Molecule: B0024.15; Class: not known ...	B0024.15	0.698991	-0.467372	0.195653	0.706338	No	No	No	No	No	No	No
WBGene00197715; Dscr: none available; Molecule: B0024.17; Class: not known ...	B0024.17	1.03591	0.0478323	0.494135	0.789844	No	No	No	No	No	No	No
WBGene00198491; Dscr: none available; Molecule: B0024.18; Class: not known ...	B0024.18	1.19459	0.221903	0.495072	0.790618	No	No	No	No	No	No	No
WBGene00007096; Dscr: none available; Molecule: B0024.3; Class: not known ...	B0024.3	0.807689	-0.301826	0.0136357	0.178244	No	No	No	No	No	No	No
WBGene00007097; Dscr: none available; Molecule: B0024.4; Class: not known ...	B0024.4	1.6025	0.810319	0.0518829	0.373522	No	No	No	No	No	No	No
WBGene00015001; Dscr: B0025.4 encodes a small, novel protein; microarray analyses suggest that B0025.4 belongs to the class of strictly maternal genes and SAGE experiments detect highest levels of expression in purified oocytes, N2 embryos, and pharynx cells; B0025.4 is part of C. elegans operon CEOP1288.; Molecule: B0025.4; Class: not known ...	B0025.4	1.04378	0.0633062	0.173892	0.676579	No	No	No	Yes	No	No	No
WBGene00194700; Dscr: none available; Molecule: B0025.5; Class: not known ...	B0025.5	1.30909	0.42615	0.078518	0.467929	No	Yes	No	No	No	No	No
WBGene00200669; Dscr: none available; Molecule: B0025.6; Class: not known ...	B0025.6	1.25629	0.281524	0.347308	0.782094	No	No	No	No	No	No	No
WBGene00219778; Dscr: none available; Molecule: B0025.7; Class: not known ...	B0025.7	1.21351	0.270728	0.0613573	0.410892	No	No	No	No	No	No	No
WBGene00219779; Dscr: none available; Molecule: B0025.8; Class: not known ...	B0025.8	1.29411	0.416017	0.106537	0.548922	No	No	No	No	No	No	No
WBGene00015002; Dscr: none available; Molecule: B0034.1; Class: not known ...	B0034.1	0.773066	-0.371361	2.36819e-05	0.00566178	Yes	No	No	No	No	No	No
WBGene00197686; Dscr: none available; Molecule: B0034.10; Class: not known ...	B0034.10	0.699017	-0.405738	0.254778	0.780813	No	No	No	No	No	No	No
WBGene00197958; Dscr: none available; Molecule: B0034.11; Class: not known ...	B0034.11	1.16441	0.178893	0.383807	0.72486	No	No	No	No	No	No	No
WBGene00199321; Dscr: none available; Molecule: B0034.12; Class: not known ...	B0034.12	0.713355	-0.404465	0.238508	0.763596	No	No	No	No	No	No	No
WBGene00199621; Dscr: none available; Molecule: B0034.13; Class: not known ...	B0034.13	3.84414	1.26047	0.171013	0.672431	No	No	No	No	No	No	No
WBGene00200211; Dscr: none available; Molecule: B0034.14; Class: not known ...	B0034.14	0.59957	-0.597572	0.154361	0.641726	No	No	No	No	No	No	No
WBGene00200579; Dscr: none available; Molecule: B0034.15; Class: not known ...	B0034.15	2.35174	0.995581	0.10424	0.543085	No	No	No	No	No	No	No
WBGene00200808; Dscr: none available; Molecule: B0034.16; Class: not known ...	B0034.16	0.9579	-0.0602909	0.354805	0.747679	No	No	No	No	No	No	No
WBGene00202395; Dscr: none available; Molecule: B0034.17; Class: not known ...	B0034.17	0.20018	-1.1197	0.356609	0.741887	No	No	No	No	No	No	No
WBGene00015003; Dscr: none available; Molecule: B0034.2; Class: not known ...	B0034.2	0.978983	0.0327482	0.924427	0.989965	No	No	No	No	No	No	No
ref Caenorhabditis elegans Protein B0034.4 (B0034.4) mRNA, complete cds [NM_062790] ...	B0034.4	1.79541	0.906487	0.0272815	0.262065	No	No	No	No	No	No	No
WBGene00015005; Dscr: none available; Molecule: B0034.5; Class: not known ...	B0034.5	0.996818	0.0146167	0.934351	0.991039	No	No	No	No	No	No	No
WBGene00044394; Dscr: B0034.7 is a predicted gene that can encode a small, novel protein that has similarity to a predicted C. remanei protein and to a region of a hypothetical protein from the anammox bacterium Candidatus Kuenenia stuttgartiensis.; Molecule: B0034.7; Class: not known ...	B0034.7	0.692001	-0.44421	0.180372	0.686035	No	No	No	No	No	No	No
WBGene00196414; Dscr: none available; Molecule: B0034.8; Class: not known ...	B0034.8	0.540205	-0.839727	0.0112909	0.160367	No	No	No	No	No	No	No
WBGene00197204; Dscr: none available; Molecule: B0034.9; Class: not known ...	B0034.9	1.04473	0.0218793	0.93703	0.991001	No	No	No	No	No	No	No
WBGene00007105; Dscr: none available; Molecule: B0035.1a; Class: not known ...	B0035.1	0.978472	-0.0328697	0.443467	0.751986	No	No	No	Yes	No	No	No
WBGene00007110; Dscr: none available; Molecule: B0035.11; Class: not known ...	B0035.11	1.10742	0.147643	0.00122651	0.0462131	No	No	No	Yes	Yes	No	No
WBGene00007111; Dscr: none available; Molecule: B0035.12; Class: not known ...	B0035.12	1.39663	0.481174	3.22045e-05	0.00650974	Yes	No	No	Yes	Yes	No	No
WBGene00007112; Dscr: none available; Molecule: B0035.13; Class: not known ...	B0035.13	0.602972	-0.735787	0.000331793	0.0223879	Yes	No	No	No	No	No	No
WBGene00007113; Dscr: none available; Molecule: B0035.15; Class: not known ...	B0035.15	0.98816	-0.0180888	0.748856	0.940273	No	No	No	Yes	Yes	No	No
ref Caenorhabditis elegans Protein B0035.16 (B0035.16) mRNA, complete cds [NM_069719] ...	B0035.16	1.12618	0.168792	0.0567692	0.394237	No	No	No	No	No	No	No
WBGene00044290; Dscr: none available; Molecule: B0035.18; Class: not known ...	B0035.18	1.21673	0.287814	0.0100014	0.150063	No	No	No	No	No	No	No
WBGene00196590; Dscr: none available; Molecule: B0035.19; Class: not known ...	B0035.19	0.849029	-0.204852	0.283616	0.807067	No	No	No	No	No	No	No
WBGene00219550; Dscr: none available; Molecule: B0035.20; Class: not known ...	B0035.20	1.38286	0.45479	0.124123	0.588895	No	No	No	No	No	No	No
WBGene00235095; Dscr: none available; Molecule: B0035.21; Class: not known ...	B0035.21	1.17297	0.271705	0.264234	0.788849	No	No	No	No	No	No	No
WBGene00007106; Dscr: none available; Molecule: B0035.3; Class: not known ...	B0035.3	0.826606	-0.274488	0.0183727	0.208762	No	No	No	Yes	Yes	No	No
WBGene00007109; Dscr: none available; Molecule: B0035.6; Class: not known ...	B0035.6	1.38093	0.460082	0.00235936	0.0668197	No	No	No	Yes	Yes	No	No
WBGene00015006; Dscr: none available; Molecule: B0041.1; Class: not known ...	B0041.1	1.81534	0.946496	0.0241107	0.245422	No	No	No	No	Yes	No	No
WBGene00198277; Dscr: none available; Molecule: B0041.10; Class: not known ...	B0041.10	0.941526	-0.0831903	0.351729	0.76224	No	No	No	No	No	No	No
WBGene00206362; Dscr: none available; Molecule: B0041.11; Class: not known ...	B0041.11	1.1107	0.151426	0.0456838	0.347651	No	No	No	No	No	No	No
wb 60S ribosomal protein L4 [Source:UniProtKB/Swiss-Prot;Acc:O02056] [B0041.4.2] ...	B0041.4	1.00094	0.00134253	0.937992	0.991217	No	No	No	No	No	No	No
WBGene00015009; Dscr: B0041.5 encodes a predicted transmembrane transporter that displays similarity to members of the F5 subfamily of solute carrier family 35 (SLC35F5) proteins that function as nucleotide sugar transporters; loss of B0041.5 activity via RNAi results in decreased intestinal dipeptide uptake and a slight reduction in fat droplet diameter compared to control animals; loss of B0041…	B0041.5	1.15777	0.212358	0.0013617	0.0492198	No	No	No	No	No	No	No
WBGene00015011; Dscr: none available; Molecule: B0041.8; Class: not known ...	B0041.8	0.978212	-0.0281959	0.698177	0.914349	No	No	No	Yes	No	No	No
WBGene00045087; Dscr: none available; Molecule: B0041.9; Class: not known ...	B0041.9	1.18293	0.203459	0.319056	0.818816	No	No	No	No	No	No	No
WBGene00202471; Dscr: none available; Molecule: B0198.10; Class: not known ...	B0198.10	0.862636	-0.171534	0.45069	0.757227	No	No	No	No	No	No	No
WBGene00007115; Dscr: none available; Molecule: B0198.2a; Class: not known ...	B0198.2	1.24123	0.385022	0.365553	0.729774	No	No	No	No	No	No	No
WBGene00007116; Dscr: none available; Molecule: B0198.3a; Class: not known ...	B0198.3	1.05671	0.0637005	0.66458	0.897039	No	No	No	No	No	No	No
WBGene00196331; Dscr: none available; Molecule: B0198.4; Class: not known ...	B0198.4	0.649068	-0.515564	0.161359	0.655993	No	No	No	No	No	No	No
WBGene00197531; Dscr: none available; Molecule: B0198.5; Class: not known ...	B0198.5	1.39032	0.228835	0.66289	0.896068	No	No	No	No	No	No	No
WBGene00198743; Dscr: none available; Molecule: B0198.6; Class: not known ...	B0198.6	1.60096	0.584008	0.0979301	0.527302	No	No	No	No	No	No	No
WBGene00198865; Dscr: none available; Molecule: B0198.7; Class: not known ...	B0198.7	1.40105	0.33708	0.645649	0.886942	No	No	No	No	No	No	No
WBGene00198935; Dscr: none available; Molecule: B0198.8; Class: not known ...	B0198.8	0.681792	-0.514504	0.263459	0.788236	No	No	No	No	No	No	No
WBGene00199905; Dscr: none available; Molecule: B0198.9; Class: not known ...	B0198.9	0.677403	-0.40636	0.36297	0.732754	No	No	No	No	No	No	No
WBGene00015017; Dscr: none available; Molecule: B0205.1a; Class: not known ...	B0205.1	0.914498	-0.129328	0.104736	0.544527	No	No	No	Yes	Yes	No	No
WBGene00015024; Dscr: none available; Molecule: B0205.10; Class: not known ...	B0205.10	1.58768	0.715132	0.0466701	0.35248	No	No	No	No	No	No	No
WBGene00044413; Dscr: none available; Molecule: B0205.12; Class: not known ...	B0205.12	0.766983	-0.408313	0.0473779	0.356113	No	No	No	No	No	No	No
WBGene00044644; Dscr: B0205.13 encodes a small, novel protein conserved in C. remanei and C. briggsae.; Molecule: B0205.13; Class: not known ...	B0205.13	1.01377	-0.0569028	0.840973	0.975377	No	No	No	No	No	No	No
WBGene00044646; Dscr: B0205.14 is a predicted gene that can encode a small, novel protein conserved in C. remanei and C. briggsae.; Molecule: B0205.14; Class: not known ...	B0205.14	0.664286	-0.610662	0.0113188	0.160618	No	No	No	No	No	No	No
WBGene00194999; Dscr: none available; Molecule: B0205.15; Class: not known ...	B0205.15	0.867895	-0.217921	0.387551	0.72481	No	No	No	No	No	No	No
WBGene00198848; Dscr: none available; Molecule: B0205.16; Class: not known ...	B0205.16	1.00041	0.000583907	0.98268	0.99669	No	No	No	No	No	No	No
WBGene00015019; Dscr: The B0205.4 gene encodes a homolog of the human gene FUT1, which when mutated leads to leukocyte adhesion deficiency, type II (OMIM:266265).; Molecule: B0205.4; Class: not known ...	B0205.4	0.760354	-0.392669	0.0356382	0.302921	No	No	No	No	No	No	No
WBGene00015020; Dscr: none available; Molecule: B0205.5; Class: not known ...	B0205.5	0.822421	-0.288583	0.225844	0.748597	No	No	No	No	No	No	No
WBGene00015021; Dscr: none available; Molecule: B0205.6; Class: not known ...	B0205.6	1.16987	0.226343	0.0028442	0.0740089	No	No	No	Yes	No	No	No
WBGene00015022; Dscr: none available; Molecule: B0205.8; Class: not known ...	B0205.8	0.950007	-0.0740532	0.0168348	0.199118	No	No	No	Yes	No	No	No
WBGene00015023; Dscr: none available; Molecule: B0205.9; Class: not known ...	B0205.9	0.890228	-0.165356	0.0687557	0.435249	No	No	No	Yes	Yes	No	No
WBGene00015026; Dscr: none available; Molecule: B0207.1; Class: not known ...	B0207.1	2.02093	1.05181	0.0150894	0.18836	No	No	No	No	Yes	No	No
WBGene00015033; Dscr: none available; Molecule: B0207.10; Class: not known ...	B0207.10	0.759059	-0.405141	0.0101486	0.151212	No	No	No	No	No	No	No
WBGene00015034; Dscr: B0207.11 encodes a nematode-specific protein probably required for a normally high ovulation rate; B0207.11 has no obvious non-nematode homologs, but does have a putative N-terminal coiled-coil domain and an SH2 motif, and is is paralogous to four other C. elegans proteins (F42G4.6, F44F4.10, T08G11.2, and Y81G3A.1); B0207.11(tm322) hermaphrodites show abnormal egg-laying, r…	B0207.11	1.5889	0.733419	0.042047	0.332159	No	No	No	No	No	No	No
WBGene00195755; Dscr: none available; Molecule: B0207.13; Class: not known ...	B0207.13	1.34184	0.349002	0.240513	0.764609	No	No	No	No	No	No	No
WBGene00197736; Dscr: none available; Molecule: B0207.14; Class: not known ...	B0207.14	0.981306	-0.0272462	0.0285607	0.269138	No	No	No	No	No	No	No
WBGene00198238; Dscr: none available; Molecule: B0207.15; Class: not known ...	B0207.15	0.756916	-0.330381	0.33018	0.81499	No	No	No	No	No	No	No
WBGene00200550; Dscr: none available; Molecule: B0207.16; Class: not known ...	B0207.16	0.999371	0.0208612	0.956205	0.992536	No	No	No	No	No	No	No
ref Caenorhabditis elegans Protein B0207.2 (B0207.2) mRNA, complete cds [NM_059317] ...	B0207.2	0.770786	-0.37579	0.0258878	0.25465	No	No	No	No	No	No	No
WBGene00015028; Dscr: none available; Molecule: B0207.5; Class: not known ...	B0207.5	1.41588	0.504284	0.027813	0.264794	No	No	No	No	No	No	No
WBGene00015029; Dscr: none available; Molecule: B0207.6; Class: not known ...	B0207.6	1.07994	0.113563	0.20457	0.718965	No	No	No	Yes	Yes	No	No
WBGene00015030; Dscr: none available; Molecule: B0207.7; Class: not known ...	B0207.7	1.84224	0.891593	0.000446212	0.0261064	Yes	No	No	No	Yes	No	No
WBGene00015031; Dscr: none available; Molecule: B0207.8; Class: not known ...	B0207.8	1.1282	0.154323	0.313468	0.819069	No	No	No	No	No	No	No
WBGene00015032; Dscr: none available; Molecule: B0207.9; Class: not known ...	B0207.9	1.40918	0.53186	0.0495085	0.364393	No	Yes	No	No	No	No	No
WBGene00015037; Dscr: none available; Molecule: B0212.3; Class: not known ...	B0212.3	1.49646	0.583324	0.00321049	0.0793323	No	No	No	No	No	No	No
WBGene00200460; Dscr: none available; Molecule: B0212.7; Class: not known ...	B0212.7	1.32823	0.332081	0.259984	0.785422	No	No	No	No	No	No	No
WBGene00201154; Dscr: none available; Molecule: B0212.8; Class: not known ...	B0212.8	0.944178	-0.0790181	0.239278	0.763724	No	No	No	No	No	No	No
WBGene00022894; Dscr: none available; Molecule: B0212.t1; Class: not known ...	B0212.t1	1.17849	0.275416	0.392965	0.725173	No	No	No	No	No	No	No
WBGene00022895; Dscr: none available; Molecule: B0213.18; Class: not known ...	B0213.18	1.16692	0.177632	0.410272	0.732736	No	No	No	No	No	No	No
WBGene00194988; Dscr: none available; Molecule: B0213.21; Class: not known ...	B0213.21	0.730266	-0.345342	0.317018	0.81885	No	No	No	No	No	No	No
WBGene00194989; Dscr: none available; Molecule: B0213.22; Class: not known ...	B0213.22	1.01434	0.0200847	0.623867	0.875533	No	No	No	No	No	No	No
WBGene00194990; Dscr: none available; Molecule: B0213.23; Class: not known ...	B0213.23	2.7188	1.0378	0.130698	0.602546	No	No	No	No	No	No	No
WBGene00194991; Dscr: none available; Molecule: B0213.24; Class: not known ...	B0213.24	0.836524	-0.226286	0.258288	0.783615	No	No	No	No	No	No	No
WBGene00201444; Dscr: none available; Molecule: B0213.25; Class: not known ...	B0213.25	2.63939	0.742133	0.344721	0.790596	No	No	No	No	No	No	No
ref Caenorhabditis elegans Protein PMK-1 (pmk-1) mRNA, complete cds [NM_068964] ...	B0218.3	0.973961	-0.0365693	0.564149	0.840832	No	No	No	No	No	No	No
WBGene00015049; Dscr: none available; Molecule: B0218.5; Class: not known ...	B0218.5	1.85197	0.943191	0.0280802	0.266422	No	No	No	No	Yes	No	No
WBGene00015051; Dscr: none available; Molecule: B0218.7; Class: not known ...	B0218.7	1.61795	0.755183	0.0430037	0.335941	No	Yes	No	No	Yes	No	No
WBGene00015053; Dscr: none available; Molecule: B0222.1; Class: not known ...	B0222.1	0.712975	-0.480781	0.00978128	0.148319	No	No	No	No	No	No	No
WBGene00015058; Dscr: none available; Molecule: B0222.10; Class: not known ...	B0222.10	1.37818	0.437909	0.584689	0.854014	No	No	No	No	No	No	No
WBGene00044582; Dscr: B0222.11 encodes a novel protein with a predicted signal sequence that is highly conserved amongst other Caenorhabditis species.; Molecule: B0222.11; Class: not known ...	B0222.11	0.789197	-0.247041	0.51825	0.807428	No	No	No	No	No	No	No
WBGene00201384; Dscr: none available; Molecule: B0222.14; Class: not known ...	B0222.14	1.07965	0.0742126	0.875061	0.984559	No	No	No	No	No	No	No
WBGene00235316; Dscr: none available; Molecule: B0222.15; Class: not known ...	B0222.15	1.16079	0.158137	0.612264	0.86794	No	No	No	No	No	No	No
WBGene00015056; Dscr: none available; Molecule: B0222.5; Class: not known ...	B0222.5	0.916133	-0.12846	0.060167	0.405865	No	No	No	No	No	No	No
WBGene00015059; Dscr: none available; Molecule: B0228.1; Class: not known ...	B0228.1	0.720528	-0.448412	0.0413266	0.329619	No	No	No	No	No	No	No
WBGene00219780; Dscr: none available; Molecule: B0228.10; Class: not known ...	B0228.10	3.70518	1.70281	0.0344771	0.298329	No	No	No	No	No	No	No
WBGene00015063; Dscr: none available; Molecule: B0228.6; Class: not known ...	B0228.6	0.842468	-0.236524	0.317124	0.818853	No	No	No	No	No	No	No
WBGene00015064; Dscr: none available; Molecule: B0228.7; Class: not known ...	B0228.7	1.03462	0.0496539	0.680433	0.905667	No	No	No	No	No	No	No
WBGene00015065; Dscr: none available; Molecule: B0228.8; Class: not known ...	B0228.8	0.928516	-0.110692	0.875745	0.984505	No	No	No	No	No	No	No
WBGene00015066; Dscr: none available; Molecule: B0228.9; Class: not known ...	B0228.9	0.392143	-0.705618	0.413122	0.734429	No	No	No	No	No	No	No
WBGene00022896; Dscr: none available; Molecule: B0228.t1; Class: not known ...	B0228.t1	1.55209	0.630892	0.0602871	0.406326	No	No	No	No	No	No	No
WBGene00015067; Dscr: none available; Molecule: B0238.1; Class: not known ...	B0238.1	1.11455	0.155692	0.0157688	0.192353	No	No	No	No	No	No	No
WBGene00015074; Dscr: B0238.10 encodes a protein containing a C-terminal acetyltransferase domain that is a member of the the Gcn5-related N-acetyltransferases (GNAT) superfamily of proteins and the Mak3p subfamily of proteins that display similarity to the catalytic subunit of the Saccharomyces cerevisiae N(alpha)-terminal acetyltransferase (NatC) encoded by Mak3.; Molecule: B0238.10; Class: not…	B0238.10	1.08068	0.114053	0.0688801	0.435803	No	No	No	Yes	No	No	No
WBGene00015075; Dscr: none available; Molecule: B0238.11; Class: not known ...	B0238.11	0.852429	-0.230646	0.000248109	0.0189699	No	No	No	Yes	Yes	No	No
WBGene00015076; Dscr: B0238.12 encodes a putative secreted TIL-domain protease inhibitor paralogous to SWM-1, ISL-1, and the products of 11 other C. elegans genes; B0238.12 and its relatives are collectively similar to other TIL-domain protease inhibitors from nematodes, insects, and vertebrates; B0238.12 has no obvious function in mass RNAi assays.; Molecule: B0238.12; Class: not known ...	B0238.12	1.03804	0.124555	0.682552	0.906694	No	No	No	No	No	No	No
WBGene00015077; Dscr: none available; Molecule: B0238.13; Class: not known ...	B0238.13	1.20791	0.273059	0.00161726	0.0544457	No	No	No	No	No	No	No
WBGene00044537; Dscr: none available; Molecule: B0238.15; Class: not known ...	B0238.15	0.902719	-0.139751	0.49438	0.790022	No	No	No	No	No	No	No
WBGene00199827; Dscr: none available; Molecule: B0238.18; Class: not known ...	B0238.18	0.980004	-0.0291462	0.113446	0.565827	No	No	No	No	No	No	No
WBGene00015071; Dscr: none available; Molecule: B0238.7; Class: not known ...	B0238.7	1.44487	0.326182	0.568281	0.843627	No	No	No	No	No	No	No
WBGene00015073; Dscr: none available; Molecule: B0238.9a; Class: not known ...	B0238.9	0.87201	-0.198005	0.248348	0.773132	No	No	No	Yes	Yes	No	No
WBGene00197623; Dscr: none available; Molecule: B0240.5; Class: not known ...	B0240.5	3.2509	0.680087	0.489222	0.785885	No	No	No	No	No	No	No
WBGene00198702; Dscr: none available; Molecule: B0240.6; Class: not known ...	B0240.6	0.894025	-0.142411	0.334572	0.809955	No	No	No	No	No	No	No
WBGene00219781; Dscr: none available; Molecule: B0240.7; Class: not known ...	B0240.7	0.110508	-1.93445	0.139491	0.617169	No	No	No	No	No	No	No
WBGene00015085; Dscr: none available; Molecule: B0244.10; Class: not known ...	B0244.10	1.07679	0.0847286	0.68294	0.906852	No	No	No	No	No	No	No
WBGene00015086; Dscr: none available; Molecule: B0244.11; Class: not known ...	B0244.11	1.08798	0.0830176	0.777153	0.95207	No	No	No	No	No	No	No
WBGene00196359; Dscr: none available; Molecule: B0244.13; Class: not known ...	B0244.13	1.25885	0.322521	0.0485295	0.361024	No	No	No	No	No	No	No
WBGene00206513; Dscr: none available; Molecule: B0244.15; Class: not known ...	B0244.15	0.919053	-0.109209	0.375167	0.724847	No	No	No	No	No	No	No
WBGene00015079; Dscr: none available; Molecule: B0244.4a; Class: not known ...	B0244.4	0.497411	-1.03646	0.00593634	0.113608	No	Yes	No	No	No	No	No
WBGene00015080; Dscr: none available; Molecule: B0244.5; Class: not known ...	B0244.5	1.6987	0.722185	0.0767224	0.461255	No	No	No	No	No	No	No
WBGene00015081; Dscr: none available; Molecule: B0244.6; Class: not known ...	B0244.6	1.08888	0.115353	0.31318	0.818997	No	No	No	No	No	No	No
WBGene00015082; Dscr: none available; Molecule: B0244.7; Class: not known ...	B0244.7	1.46178	0.475208	0.125634	0.591713	No	No	No	No	No	No	No
WBGene00015084; Dscr: none available; Molecule: B0244.9; Class: not known ...	B0244.9	1.53005	0.653779	0.0280927	0.266434	No	Yes	No	No	Yes	No	No
WBGene00022898; Dscr: none available; Molecule: B0244.t2; Class: not known ...	B0244.t2	1.58262	0.651071	0.00159047	0.0539682	No	No	No	No	No	No	No
WBGene00022899; Dscr: none available; Molecule: B0244.t3; Class: not known ...	B0244.t3	1.23641	0.288882	0.0989568	0.530103	No	No	No	No	No	No	No
WBGene00050926; Dscr: none available; Molecule: B0250.11; Class: not known ...	B0250.11	1.03332	0.0451417	0.507218	0.799175	No	No	No	No	No	No	No
WBGene00050927; Dscr: none available; Molecule: B0250.12; Class: not known ...	B0250.12	1.22472	0.329378	0.148302	0.632217	No	No	No	No	No	No	No
WBGene00196688; Dscr: none available; Molecule: B0250.15; Class: not known ...	B0250.15	3.63525	1.79504	0.000513897	0.0279486	Yes	No	No	No	No	No	No
WBGene00197937; Dscr: none available; Molecule: B0250.16; Class: not known ...	B0250.16	0.993599	-0.00916708	0.665822	0.897738	No	No	No	No	No	No	No
WBGene00198398; Dscr: none available; Molecule: B0250.17; Class: not known ...	B0250.17	1.40965	0.413012	0.243412	0.767866	No	No	No	No	No	No	No
WBGene00206505; Dscr: none available; Molecule: B0250.18a; Class: not known ...	B0250.18	0.740345	-0.31969	0.712161	0.921391	No	No	No	No	No	No	No
WBGene00219782; Dscr: none available; Molecule: B0250.19; Class: not known ...	B0250.19	1.08104	0.114852	0.41723	0.736561	No	No	No	No	No	No	No
WBGene00007120; Dscr: none available; Molecule: B0250.3; Class: not known ...	B0250.3	1.03696	0.0515371	0.136462	0.612396	No	No	No	No	No	No	No
WBGene00007121; Dscr: none available; Molecule: B0250.4; Class: not known ...	B0250.4	1.35708	0.441833	0.0167574	0.198552	No	No	No	No	No	No	No
WBGene00007122; Dscr: none available; Molecule: B0250.5; Class: not known ...	B0250.5	0.963633	-0.0467109	0.580009	0.851058	No	No	No	Yes	No	No	No
WBGene00007124; Dscr: none available; Molecule: B0250.7b; Class: not known ...	B0250.7	1.41085	0.515594	0.0350771	0.301032	No	No	No	No	No	No	No
WBGene00007125; Dscr: none available; Molecule: B0250.8; Class: not known ...	B0250.8	1.0156	0.0680846	0.784452	0.955025	No	No	No	No	No	No	No
WBGene00015087; Dscr: none available; Molecule: B0252.1; Class: not known ...	B0252.1	1.35614	0.458726	0.0391058	0.319093	No	No	No	No	No	No	No
WBGene00015088; Dscr: none available; Molecule: B0252.3a; Class: not known ...	B0252.3	0.853299	-0.228668	0.0174815	0.203144	No	No	No	No	No	No	No
WBGene00015089; Dscr: none available; Molecule: B0252.5; Class: not known ...	B0252.5	1.68117	0.794959	0.0118319	0.16419	No	Yes	No	No	Yes	No	No
ref Caenorhabditis elegans Protein B0252.8 (B0252.8) mRNA, complete cds [NM_001038234] ...	B0252.8	0.896426	-0.147271	0.227381	0.75068	No	No	No	No	No	No	No
WBGene00015091; Dscr: none available; Molecule: B0261.1; Class: not known ...	B0261.1	1.08258	0.111084	0.333046	0.811096	No	No	No	Yes	No	No	No
WBGene00015093; Dscr: none available; Molecule: B0261.5; Class: not known ...	B0261.5	2.02076	1.02793	0.000128868	0.0133394	Yes	No	No	No	No	No	No
WBGene00015094; Dscr: none available; Molecule: B0261.6a; Class: not known ...	B0261.6	1.60011	0.748206	0.0447872	0.343773	No	Yes	No	No	Yes	No	No
WBGene00015095; Dscr: none available; Molecule: B0261.7; Class: not known ...	B0261.7	1.15218	0.204459	0.0195731	0.216296	No	No	No	Yes	No	No	No
WBGene00015096; Dscr: none available; Molecule: B0261.8; Class: not known ...	B0261.8	0.956156	-0.067228	0.325069	0.818766	No	No	No	No	No	No	No
WBGene00195057; Dscr: none available; Molecule: B0261.9; Class: not known ...	B0261.9	0.642835	-0.59307	0.355278	0.745806	No	No	No	No	No	No	No
WBGene00007129; Dscr: B0272.3 encodes a 3-hydroxyacyl-CoA dehydrogenase; by homology, the product of B0272.3 is predicted to function in mitochondrial fatty acid metabolism by catalyzing the NAD+-dependent oxidation of short-chain hydroxyacyl CoAs; large-scale expression studies indicate that B0272.3 is widely expressed.; Molecule: B0272.3; Class: not known ...	B0272.3	0.951786	-0.0712377	0.0915546	0.508855	No	No	No	No	No	No	No
WBGene00007130; Dscr: none available; Molecule: B0272.4; Class: not known ...	B0272.4	0.968962	-0.0458665	0.322471	0.819497	No	No	No	No	No	No	No
WBGene00015097; Dscr: none available; Molecule: B0273.1; Class: not known ...	B0273.1	1.30856	0.446051	0.155125	0.643537	No	No	No	No	Yes	No	No
WBGene00199390; Dscr: none available; Molecule: B0273.111; Class: not known ...	B0273.111	1.58971	0.682153	0.00125386	0.0468687	Yes	No	No	No	No	No	No
WBGene00199932; Dscr: none available; Molecule: B0273.112; Class: not known ...	B0273.112	1.00206	0.00297381	0.891871	0.98778	No	No	No	No	No	No	No
WBGene00200969; Dscr: none available; Molecule: B0273.113; Class: not known ...	B0273.113	1.01767	0.0252283	0.120971	0.582803	No	No	No	No	No	No	No
WBGene00202409; Dscr: none available; Molecule: B0273.114; Class: not known ...	B0273.114	0.997992	-0.00311937	0.86248	0.98128	No	No	No	No	No	No	No
WBGene00206473; Dscr: none available; Molecule: B0273.115; Class: not known ...	B0273.115	0.992674	0.00917873	0.956407	0.992549	No	No	No	No	No	No	No
WBGene00015106; Dscr: none available; Molecule: B0280.11; Class: not known ...	B0280.11	1.72223	0.83098	0.0200705	0.220294	No	No	No	No	Yes	No	No
WBGene00044674; Dscr: none available; Molecule: B0280.17; Class: not known ...	B0280.17	1.87512	0.948447	0.00982571	0.14861	No	No	No	No	No	No	No
WBGene00195674; Dscr: none available; Molecule: B0280.19; Class: not known ...	B0280.19	0.670162	-0.280144	0.79044	0.956652	No	No	No	No	No	No	No
WBGene00015100; Dscr: none available; Molecule: B0280.2; Class: not known wb Uncharacterized protein B0280.2 [Source:UniProtKB/Swiss-Prot;Acc:P41993] [B0280.2] ...	B0280.2	1.02343	0.0378239	0.817457	0.967328	No	No	No	No	No	No	No
WBGene00201910; Dscr: none available; Molecule: B0280.20; Class: not known ...	B0280.20	1.01562	0.0215797	0.695992	0.913265	No	No	No	No	No	No	No
WBGene00015103; Dscr: none available; Molecule: B0280.7; Class: not known ...	B0280.7	1.465	0.476062	0.146201	0.629123	No	No	No	No	No	No	No
WBGene00015104; Dscr: none available; Molecule: B0280.9; Class: not known ...	B0280.9	0.964221	-0.0497283	0.444973	0.752995	No	No	No	Yes	Yes	No	No
WBGene00015108; Dscr: none available; Molecule: B0281.1; Class: not known ...	B0281.1	1.49134	0.574812	0.0497291	0.365332	No	No	No	No	No	No	No
WBGene00015110; Dscr: none available; Molecule: B0281.3; Class: not known ...	B0281.3	1.23077	0.295514	0.00878207	0.140305	No	No	No	No	No	Yes	No
WBGene00015111; Dscr: none available; Molecule: B0281.4; Class: not known ...	B0281.4	1.13068	0.185536	0.200941	0.713449	No	No	No	No	No	No	No
WBGene00015112; Dscr: none available; Molecule: B0281.5a; Class: not known ...	B0281.5	0.858827	-0.2149	0.242175	0.766221	No	No	No	No	Yes	No	No
WBGene00015113; Dscr: none available; Molecule: B0281.6; Class: not known ...	B0281.6	1.3651	0.468607	0.163804	0.66012	No	No	No	No	No	No	No
WBGene00023225; Dscr: none available; Molecule: B0281.7; Class: not known ...	B0281.7	0.99769	-0.00324845	0.869476	0.983349	No	No	No	No	No	No	No
ref Caenorhabditis elegans Protein B0281.8 (B0281.8) mRNA, complete cds [NM_061833] ...	B0281.8	1.21003	0.245036	0.196019	0.706791	No	No	No	No	No	No	No
WBGene00007131; Dscr: none available; Molecule: B0284.1; Class: not known ...	B0284.1	0.760606	-0.429878	0.113919	0.566864	No	No	No	No	No	No	No
WBGene00007132; Dscr: none available; Molecule: B0284.2; Class: not known ...	B0284.2	0.789424	-0.426175	0.220417	0.741409	No	No	No	No	No	No	No
WBGene00007133; Dscr: none available; Molecule: B0284.3; Class: not known ...	B0284.3	0.879877	-0.182072	0.170976	0.672398	No	No	No	No	No	No	No
WBGene00007134; Dscr: none available; Molecule: B0284.4; Class: not known ...	B0284.4	1.2748	0.171057	0.74846	0.940101	No	No	No	No	No	No	No
WBGene00045188; Dscr: none available; Molecule: B0284.5; Class: not known ...	B0284.5	0.626521	-0.636961	0.203174	0.717214	No	No	No	No	No	No	No
WBGene00045189; Dscr: none available; Molecule: B0284.6; Class: not known ...	B0284.6	0.801291	-0.334974	0.117983	0.575296	No	No	No	No	No	No	No
WBGene00198895; Dscr: none available; Molecule: B0284.7; Class: not known ...	B0284.7	0.639984	-0.372555	0.512845	0.803686	No	No	No	No	No	No	No
ref Caenorhabditis elegans Protein M88.3 (M88.3) mRNA, complete cds [NM_065520] ...	B0285.11	1.8399	0.922128	0.0189906	0.212755	No	No	No	No	No	No	No
WBGene00045168; Dscr: none available; Molecule: B0285.12; Class: not known ...	B0285.12	0.82603	-0.290174	0.160159	0.653485	No	No	No	No	No	No	No
WBGene00197514; Dscr: none available; Molecule: B0285.14; Class: not known ...	B0285.14	1.82435	0.484873	0.428787	0.743256	No	No	No	No	No	No	No
WBGene00197767; Dscr: none available; Molecule: B0285.15; Class: not known ...	B0285.15	0.999452	-0.000810732	0.96937	0.994757	No	No	No	No	No	No	No
WBGene00198795; Dscr: none available; Molecule: B0285.16; Class: not known ...	B0285.16	0.70116	-0.362004	0.34871	0.776122	No	No	No	No	No	No	No
WBGene00219783; Dscr: none available; Molecule: B0285.17; Class: not known ...	B0285.17	1.39494	0.309402	0.601037	0.862801	No	No	No	No	No	No	No
WBGene00007136; Dscr: none available; Molecule: B0285.3; Class: not known ...	B0285.3	0.9708	-0.0424546	0.47701	0.776572	No	No	No	Yes	No	No	No
WBGene00007137; Dscr: none available; Molecule: B0285.4; Class: not known ...	B0285.4	0.940395	-0.0895437	0.166637	0.664881	No	No	No	Yes	Yes	No	No
WBGene00007138; Dscr: B0285.6 encodes a predicted sodium-coupled carboxylate transporter that is one of four C. elegans proteins related to Drosophila Indy and the mammalian NaDC1 and NaDC3 transporters; B0285.6::lacZ reporter fusions are expressed in the excretory cell, from early larval stages through adulthood, with some later expression occasionally seen in two large unidentified structures o…	B0285.6	0.684502	-0.545018	0.00311818	0.0782419	No	No	No	No	No	No	No
WBGene00015115; Dscr: none available; Molecule: B0286.1; Class: not known ...	B0286.1	1.15975	0.215591	0.00572965	0.111556	No	No	No	No	No	No	No
WBGene00015116; Dscr: none available; Molecule: B0286.3; Class: not known ...	B0286.3	1.19543	0.25883	0.00157144	0.0537095	No	No	No	No	No	No	No
ref Caenorhabditis elegans Protein NTL-2, isoform a [NM_062371] ...	B0286.4d.2	0.969858	-0.0411588	0.526093	0.813698	No	No	No	No	No	No	No
WBGene00199439; Dscr: none available; Molecule: B0286.8; Class: not known ...	B0286.8	0.566585	-0.708047	0.222776	0.743818	No	No	No	No	No	No	No
WBGene00200213; Dscr: none available; Molecule: B0286.9; Class: not known ...	B0286.9	1.27928	0.430339	0.311052	0.818705	No	No	No	No	No	No	No
WBGene00015117; Dscr: none available; Molecule: B0294.1; Class: not known ...	B0294.1	0.397369	-1.34033	0.00472076	0.0993912	No	No	No	No	No	No	No
WBGene00015118; Dscr: This gene encodes a protein containing an F-box, a motif predicted to mediate protein-protein interactions either with homologs of yeast Skp-1p or with other proteins.; Molecule: B0294.3; Class: not known ...	B0294.3	0.808422	-0.242513	0.350907	0.766453	No	No	No	No	No	No	No
WBGene00015119; Dscr: none available; Molecule: B0302.2; Class: not known ...	B0302.2	0.941678	-0.0144459	0.977278	0.995756	No	No	No	No	No	No	No
WBGene00015121; Dscr: none available; Molecule: B0302.4; Class: not known ...	B0302.4	0.585031	-0.698745	0.216629	0.736346	No	No	No	No	No	No	No
WBGene00015122; Dscr: none available; Molecule: B0302.5; Class: not known ...	B0302.5	0.952096	-0.0692785	0.175891	0.679696	No	No	No	No	No	No	Yes
WBGene00201064; Dscr: none available; Molecule: B0302.7; Class: not known ...	B0302.7	0.654187	-0.335607	0.632366	0.880247	No	No	No	No	No	No	No
WBGene00015131; Dscr: none available; Molecule: B0303.11; Class: not known ...	B0303.11	1.04818	0.0660616	0.395842	0.7261	No	No	No	No	No	No	No
WBGene00015132; Dscr: none available; Molecule: B0303.14; Class: not known ...	B0303.14	1.10448	0.14355	0.166516	0.664792	No	No	No	No	No	No	No
WBGene00044678; Dscr: none available; Molecule: B0303.16; Class: not known ...	B0303.16	1.00055	0.000319465	0.990018	0.998028	No	No	No	No	No	No	No
WBGene00197908; Dscr: none available; Molecule: B0303.17; Class: not known ...	B0303.17	0.450825	-0.773886	0.311333	0.818896	No	No	No	No	No	No	No
WBGene00015125; Dscr: B0303.3 is orthologous to the human gene 3-KETOACYL-COA THIOLASE BETA-SUBUNIT OF TRIFUNCTIONAL PROTEIN (HADHB; OMIM:143450), which when mutated leads to disease.; Molecule: B0303.3; Class: not known ...	B0303.3	0.944794	-0.0818243	0.0341358	0.296848	No	No	No	Yes	No	No	No
WBGene00015126; Dscr: none available; Molecule: B0303.4; Class: not known ...	B0303.4	1.00242	0.00374298	0.862708	0.981422	No	No	No	Yes	No	No	No
WBGene00015128; Dscr: none available; Molecule: B0303.7a; Class: not known ...	B0303.7	0.880811	-0.181868	0.0586843	0.400742	No	No	No	No	No	No	No
WBGene00196970; Dscr: none available; Molecule: B0304.10; Class: not known ...	B0304.10	1.21099	0.227301	0.320026	0.819163	No	No	No	No	No	No	No
WBGene00015134; Dscr: none available; Molecule: B0304.2; Class: not known ...	B0304.2	0.827237	-0.270933	0.00517766	0.105979	No	No	No	Yes	Yes	No	No
ref Caenorhabditis elegans Protein CYP-23A1 (cyp-23A1) mRNA, complete cds [NM_062396] ...	B0304.3	0.830289	-0.269952	0.00690037	0.123011	No	No	No	No	No	No	No
WBGene00015136; Dscr: none available; Molecule: B0304.4; Class: not known ...	B0304.4	0.977812	-0.0209147	0.852936	0.977886	No	No	No	No	Yes	No	No
WBGene00015137; Dscr: B0310.1 encodes a nematode-specific transmembrane protein; loss of B0310.1 activity via RNAi results in reduced fat content in wild-type and tub-1 mutant animals, suggesting that B0301.1 plays a role in lipid metabolism.; Molecule: B0310.1a; Class: not known ...	B0310.1	1.0775	0.0992439	0.513214	0.803889	No	No	No	No	No	No	No
WBGene00201176; Dscr: none available; Molecule: B0310.11; Class: not known ...	B0310.11	0.979756	-0.0584013	0.928531	0.990038	No	No	No	No	No	No	No
ref Caenorhabditis elegans Protein B0310.1, isoform b [NM_001129616] ...	B0310.1b	1.21906	0.268379	0.158364	0.650104	No	No	No	No	No	No	No
WBGene00015138; Dscr: none available; Molecule: B0310.2; Class: not known ...	B0310.2	0.85829	-0.218332	0.0200175	0.219917	No	No	No	No	No	No	No
WBGene00015139; Dscr: none available; Molecule: B0310.3; Class: not known ...	B0310.3	0.501666	-0.956743	0.00930076	0.144522	No	No	No	No	No	No	No
WBGene00015142; Dscr: none available; Molecule: B0310.6; Class: not known ...	B0310.6	1.16636	0.226462	0.0485187	0.361058	No	No	No	No	No	No	No
WBGene00199361; Dscr: none available; Molecule: B0310.7; Class: not known ...	B0310.7	1.01725	0.0258582	0.531457	0.817217	No	No	No	No	No	No	No
WBGene00199392; Dscr: none available; Molecule: B0310.8; Class: not known ...	B0310.8	0.374285	-1.22342	0.0692125	0.436966	No	No	No	No	No	No	No
WBGene00200462; Dscr: none available; Molecule: B0310.9; Class: not known ...	B0310.9	0.512714	-0.460372	0.587034	0.855555	No	No	No	No	No	No	No
WBGene00007148; Dscr: none available; Molecule: B0334.10; Class: not known ...	B0334.10	1.29807	0.473693	0.237131	0.762245	No	No	No	No	No	No	No
WBGene00007539; Dscr: none available; Molecule: B0334.12; Class: not known ...	B0334.12	0.902223	-0.230431	0.475267	0.775128	No	No	No	No	No	No	No
WBGene00007149; Dscr: none available; Molecule: B0334.13; Class: not known ...	B0334.13	0.513094	-0.968895	6.63266e-05	0.00940919	Yes	No	No	No	No	No	No
WBGene00196007; Dscr: none available; Molecule: B0334.16; Class: not known ...	B0334.16	0.992936	-0.0102772	0.352215	0.759482	No	No	No	No	No	No	No
WBGene00197047; Dscr: none available; Molecule: B0334.17; Class: not known ...	B0334.17	0.946368	-0.0688147	0.659998	0.894932	No	No	No	No	No	No	No
WBGene00197809; Dscr: none available; Molecule: B0334.18; Class: not known ...	B0334.18	1.48694	0.581124	0.00142061	0.0506112	No	No	No	No	No	No	No
WBGene00219293; Dscr: none available; Molecule: B0334.20; Class: not known ...	B0334.20	1.00178	0.00230438	0.944817	0.991754	No	No	No	No	No	No	No
WBGene00007143; Dscr: none available; Molecule: B0334.3a; Class: not known ...	B0334.3	0.924297	-0.117376	0.161656	0.656352	No	No	No	No	No	No	No
WBGene00007144; Dscr: none available; Molecule: B0334.4; Class: not known ...	B0334.4	1.00972	0.0144961	0.722222	0.925912	No	No	No	Yes	Yes	No	No
WBGene00007145; Dscr: none available; Molecule: B0334.5; Class: not known ...	B0334.5	1.06418	0.0836773	0.546594	0.827685	No	No	No	Yes	No	No	No
WBGene00007146; Dscr: none available; Molecule: B0334.6; Class: not known ...	B0334.6	0.742424	-0.460761	0.118449	0.576493	No	No	No	No	No	No	No
WBGene00007147; Dscr: The B0334.9 gene encodes a protein whose central residues may be an ancient conserved domain in eukaryotes, being similar to the short coding sequence NKL044C from S. cerevisiae.; Molecule: B0334.9; Class: not known ...	B0334.9	1.50838	0.675342	0.0991595	0.530887	No	No	No	No	No	No	No
WBGene00015149; Dscr: none available; Molecule: B0336.12; Class: not known ...	B0336.12	1.95756	0.38275	0.611884	0.867635	No	No	No	No	No	No	No
WBGene00015150; Dscr: none available; Molecule: B0336.13; Class: not known ...	B0336.13	1.04944	0.0714265	0.228465	0.751573	No	No	No	No	No	No	No
WBGene00197400; Dscr: none available; Molecule: B0336.14; Class: not known ...	B0336.14	0.901271	-0.129995	0.373005	0.725701	No	No	No	No	No	No	No
WBGene00198234; Dscr: none available; Molecule: B0336.15; Class: not known ...	B0336.15	1.01791	0.0239788	0.610955	0.86731	No	No	No	No	No	No	No
WBGene00199402; Dscr: none available; Molecule: B0336.16; Class: not known ...	B0336.16	1.00198	0.00280268	0.899964	0.987616	No	No	No	No	No	No	No
WBGene00015143; Dscr: none available; Molecule: B0336.3; Class: not known ...	B0336.3	0.968528	-0.0501166	0.593471	0.85967	No	No	No	Yes	Yes	No	No
WBGene00015145; Dscr: none available; Molecule: B0336.5a; Class: not known ...	B0336.5	0.860858	-0.212181	0.140568	0.618564	No	No	No	Yes	Yes	No	No
WBGene00015147; Dscr: B0336.7 encodes, by alternative splicing, two isoforms of a protein with a THAP or THAP-like domain; other proteins with such domains include LIN-15A, LIN-15B, LIN-36, and HIM-17 (which all interact with LIN-35/Rb), as well as CDC-14B, CTB-1, GON-14, and ~100 other proteins such as Drosophila P element transposase and human nuclear proapoptotic factor THAP1; B0336.7 is expre…	B0336.7	1.07682	0.106555	0.0114286	0.161351	No	No	No	Yes	Yes	No	No
wb Protein F52F10.1 [Source:RefSeq peptide;Acc:NP_503445] [F52F10.1] ...	B0344.1	0.69223	-0.664374	0.134241	0.608281	No	No	No	No	No	No	No
WBGene00197918; Dscr: none available; Molecule: B0344.3; Class: not known ...	B0344.3	0.911529	-0.0988992	0.878566	0.984692	No	No	No	No	No	No	No
WBGene00198418; Dscr: none available; Molecule: B0344.4; Class: not known ...	B0344.4	1.25462	0.571472	0.36346	0.731956	No	No	No	No	No	No	No
WBGene00200240; Dscr: none available; Molecule: B0344.5; Class: not known ...	B0344.5	1.13062	0.22401	0.70832	0.919426	No	No	No	No	No	No	No
WBGene00015151; Dscr: none available; Molecule: B0348.1; Class: not known ...	B0348.1	1.16617	0.164922	0.79556	0.958245	No	No	No	No	No	No	No
WBGene00015152; Dscr: none available; Molecule: B0348.2; Class: not known ...	B0348.2	1.54016	0.710669	0.0911721	0.508108	No	No	No	No	No	No	No
WBGene00015153; Dscr: none available; Molecule: B0348.5; Class: not known ...	B0348.5	0.844871	-0.194933	0.461124	0.76445	No	No	No	No	No	No	No
WBGene00219784; Dscr: none available; Molecule: B0348.8; Class: not known ...	B0348.8	0.38098	-0.992743	0.252228	0.778469	No	No	No	No	No	No	No
WBGene00235314; Dscr: none available; Molecule: B0348.9; Class: not known ...	B0348.9	1.43666	0.496215	0.273821	0.799135	No	No	No	No	No	No	No
WBGene00015154; Dscr: none available; Molecule: B0350.3; Class: not known ...	B0350.3	0.831527	-0.188172	0.531087	0.817049	No	No	No	No	No	No	No
WBGene00195406; Dscr: none available; Molecule: B0350.67; Class: not known ...	B0350.67	0.926633	-0.0641493	0.794698	0.957843	No	No	No	No	No	No	No
WBGene00195482; Dscr: none available; Molecule: B0350.68; Class: not known ...	B0350.68	1.04313	0.103705	0.862381	0.981238	No	No	No	No	No	No	No
WBGene00195753; Dscr: none available; Molecule: B0350.69; Class: not known ...	B0350.69	5.55523	1.52891	0.335703	0.808702	No	No	No	No	No	No	No
WBGene00196221; Dscr: none available; Molecule: B0350.70; Class: not known ...	B0350.70	0.986627	-0.0194293	0.347145	0.782737	No	No	No	No	No	No	No
WBGene00196498; Dscr: none available; Molecule: B0350.71; Class: not known ...	B0350.71	1.0016	0.00226762	0.901113	0.98768	No	No	No	No	No	No	No
WBGene00196826; Dscr: none available; Molecule: B0350.72; Class: not known ...	B0350.72	0.991278	-0.0185505	0.888343	0.987355	No	No	No	No	No	No	No
WBGene00199441; Dscr: none available; Molecule: B0350.73; Class: not known ...	B0350.73	0.329393	-0.747906	0.470869	0.771562	No	No	No	No	No	No	No
WBGene00199653; Dscr: none available; Molecule: B0350.74; Class: not known ...	B0350.74	1.08954	0.151653	0.74425	0.937739	No	No	No	No	No	No	No
WBGene00200257; Dscr: none available; Molecule: B0350.75; Class: not known ...	B0350.75	0.896585	-0.109536	0.719879	0.924871	No	No	No	No	No	No	No
WBGene00200594; Dscr: none available; Molecule: B0350.76; Class: not known ...	B0350.76	0.999949	-0.000288085	0.989259	0.997797	No	No	No	No	No	No	No
WBGene00200898; Dscr: none available; Molecule: B0350.77; Class: not known ...	B0350.77	0.666086	-0.397842	0.354246	0.750124	No	No	No	No	No	No	No
WBGene00201108; Dscr: none available; Molecule: B0350.78; Class: not known ...	B0350.78	0.397651	-0.711613	0.349432	0.772946	No	No	No	No	No	No	No
WBGene00201166; Dscr: none available; Molecule: B0350.79; Class: not known ...	B0350.79	1.8479	0.496605	0.415355	0.735621	No	No	No	No	No	No	No
WBGene00201487; Dscr: none available; Molecule: B0350.80; Class: not known ...	B0350.80	1.61469	0.497003	0.402688	0.728922	No	No	No	No	No	No	No
WBGene00201592; Dscr: none available; Molecule: B0350.81; Class: not known ...	B0350.81	1.01642	0.0232549	0.462989	0.76552	No	No	No	No	No	No	No
WBGene00202166; Dscr: none available; Molecule: B0350.82; Class: not known ...	B0350.82	0.997446	-0.00367692	0.853501	0.978129	No	No	No	No	No	No	No
WBGene00202180; Dscr: none available; Molecule: B0350.83; Class: not known ...	B0350.83	1.23872	0.317249	0.185056	0.693378	No	No	No	No	No	No	No
WBGene00202317; Dscr: none available; Molecule: B0350.84; Class: not known ...	B0350.84	0.779663	-0.264142	0.53288	0.81831	No	No	No	No	No	No	No
WBGene00219785; Dscr: none available; Molecule: B0350.85; Class: not known ...	B0350.85	2.08889	0.835171	0.150925	0.636201	No	No	No	No	No	No	No
WBGene00015155; Dscr: none available; Molecule: B0353.1a; Class: not known ...	B0353.1	1.4214	0.483468	0.25244	0.778613	No	No	No	No	No	No	No
WBGene00198942; Dscr: none available; Molecule: B0353.2; Class: not known ...	B0353.2	0.872667	-0.20799	0.748847	0.940286	No	No	No	No	No	No	No
WBGene00015165; Dscr: none available; Molecule: B0361.11; Class: not known ...	B0361.11	1.86554	0.93827	0.00544545	0.10849	No	Yes	No	No	No	No	No
WBGene00235162; Dscr: none available; Molecule: B0361.13; Class: not known ...	B0361.13	0.907075	-0.153135	0.719812	0.924861	No	No	No	No	No	No	No
WBGene00015156; Dscr: none available; Molecule: B0361.2a; Class: not known ...	B0361.2	1.05588	0.0784523	0.130938	0.602769	No	No	No	Yes	Yes	No	No
WBGene00015157; Dscr: none available; Molecule: B0361.3; Class: not known ...	B0361.3	1.04564	0.0639189	0.176565	0.680845	No	No	No	Yes	No	No	No
WBGene00015158; Dscr: none available; Molecule: B0361.4; Class: not known ...	B0361.4	0.731128	-0.485564	0.0647555	0.422183	No	No	No	No	No	No	No
WBGene00015160; Dscr: none available; Molecule: B0361.6; Class: not known ...	B0361.6	0.929088	-0.105905	0.0016692	0.0552853	No	No	No	No	Yes	No	No
ref Caenorhabditis elegans Protein B0361.8 (B0361.8) mRNA, complete cds [NM_066205] ...	B0361.8	0.965997	-0.0473855	0.604802	0.864727	No	No	No	No	No	No	No
WBGene00015163; Dscr: none available; Molecule: B0361.9; Class: not known ...	B0361.9	0.851836	-0.229836	0.017475	0.203119	No	No	No	No	No	No	No
WBGene00219786; Dscr: none available; Molecule: B0365.10; Class: not known ...	B0365.10	1.0638	0.0783937	0.465861	0.767548	No	No	No	No	No	No	No
WBGene00007151; Dscr: none available; Molecule: B0365.2; Class: not known ...	B0365.2	4.40829	1.18203	0.257744	0.783075	No	No	No	No	No	No	No
WBGene00199942; Dscr: none available; Molecule: B0365.8; Class: not known ...	B0365.8	1.00418	-0.00664167	0.981604	0.996542	No	No	No	No	No	No	No
WBGene00219208; Dscr: none available; Molecule: B0365.9; Class: not known ...	B0365.9	0.739373	-0.421742	0.0360335	0.304796	No	No	No	No	No	No	No
WBGene00007155; Dscr: none available; Molecule: B0379.1a; Class: not known ...	B0379.1	0.99033	-0.0134035	0.796744	0.958886	No	No	No	No	No	No	No
WBGene00196917; Dscr: none available; Molecule: B0379.10; Class: not known ...	B0379.10	1.0561	0.072016	0.399988	0.72781	No	No	No	No	No	No	No
WBGene00219787; Dscr: none available; Molecule: B0379.12; Class: not known ...	B0379.12	1.11805	-0.220929	0.788843	0.955997	No	No	No	No	No	No	No
WBGene00219788; Dscr: none available; Molecule: B0379.13; Class: not known ...	B0379.13	1.11627	0.135142	0.393589	0.725471	No	No	No	No	No	No	No
WBGene00007156; Dscr: none available; Molecule: B0379.2; Class: not known ...	B0379.2	1.75508	0.860568	0.0104104	0.153606	No	No	No	No	Yes	No	No
WBGene00007158; Dscr: none available; Molecule: B0379.6; Class: not known ...	B0379.6	0.924494	-0.117333	0.667363	0.898504	No	No	No	No	No	No	No
WBGene00007159; Dscr: none available; Molecule: B0379.7; Class: not known ...	B0379.7	1.40783	0.533877	0.0721287	0.447755	No	No	No	No	Yes	No	No
WBGene00195400; Dscr: none available; Molecule: B0379.8; Class: not known ...	B0379.8	1.59709	0.556892	0.154273	0.64164	No	No	No	No	No	No	No
WBGene00196204; Dscr: none available; Molecule: B0379.9; Class: not known ...	B0379.9	1.13563	0.126788	0.654868	0.892344	No	No	No	No	No	No	No
WBGene00007160; Dscr: none available; Molecule: B0391.1; Class: not known ...	B0391.1	0.742449	-0.397576	0.35939	0.736578	No	No	No	No	No	No	No
WBGene00007165; Dscr: none available; Molecule: B0391.10; Class: not known ...	B0391.10	0.575741	-0.795337	6.48478e-05	0.00931159	Yes	No	No	No	No	No	No
WBGene00196283; Dscr: none available; Molecule: B0391.13; Class: not known ...	B0391.13	0.653205	-0.409203	0.362649	0.733112	No	No	No	No	No	No	No
WBGene00206462; Dscr: none available; Molecule: B0391.14; Class: not known ...	B0391.14	1.41995	0.445666	0.194493	0.705283	No	No	No	No	No	No	No
WBGene00007161; Dscr: none available; Molecule: B0391.3; Class: not known ...	B0391.3	1.0014	0.00167552	0.942445	0.991628	No	No	No	No	No	No	No
WBGene00014643; Dscr: none available; Molecule: B0391.8; Class: not known ...	B0391.8	1.09843	0.142469	0.299173	0.81542	No	No	No	No	No	No	No
WBGene00045374; Dscr: none available; Molecule: B0393.10; Class: not known ...	B0393.10	0.684911	-0.595721	0.087896	0.497384	No	No	No	No	No	No	No
WBGene00195794; Dscr: none available; Molecule: B0393.11; Class: not known ...	B0393.11	0.294929	-0.855172	0.35224	0.759328	No	No	No	No	No	No	No
WBGene00196707; Dscr: none available; Molecule: B0393.12; Class: not known ...	B0393.12	0.994633	-0.00779368	0.381817	0.725085	No	No	No	No	No	No	No
WBGene00197954; Dscr: none available; Molecule: B0393.13; Class: not known ...	B0393.13	0.998855	-0.0017842	0.912216	0.989282	No	No	No	No	No	No	No
WBGene00197966; Dscr: none available; Molecule: B0393.14; Class: not known ...	B0393.14	0.920974	-0.0347615	0.924056	0.989815	No	No	No	No	No	No	No
WBGene00198723; Dscr: none available; Molecule: B0393.15; Class: not known ...	B0393.15	0.48503	-0.591399	0.364083	0.73124	No	No	No	No	No	No	No
WBGene00199221; Dscr: none available; Molecule: B0393.16; Class: not known ...	B0393.16	0.869615	-0.166898	0.578727	0.850131	No	No	No	No	No	No	No
ref Caenorhabditis elegans Protein RBG-3 (rbg-3) mRNA, complete cds [NM_065578] ...	B0393.2.2	1.02188	0.0343713	0.715526	0.923005	No	No	No	No	No	No	No
WBGene00007168; Dscr: none available; Molecule: B0393.3; Class: not known ...	B0393.3	0.890821	-0.182471	0.307307	0.818269	No	No	No	Yes	Yes	No	No
WBGene00007169; Dscr: none available; Molecule: B0393.4; Class: not known ...	B0393.4	1.98505	1.03475	0.0111188	0.158834	No	No	No	No	Yes	No	No
WBGene00007170; Dscr: none available; Molecule: B0393.5; Class: not known ...	B0393.5	0.610684	-0.705886	0.000556492	0.0292193	Yes	No	No	No	No	No	No
WBGene00007171; Dscr: none available; Molecule: B0393.6; Class: not known ...	B0393.6	0.866199	-0.217372	0.277678	0.802828	No	No	No	Yes	Yes	No	No
WBGene00007172; Dscr: none available; Molecule: B0393.7; Class: not known ...	B0393.7	1.34565	0.441323	0.497927	0.792384	No	No	No	No	No	No	No
WBGene00044636; Dscr: none available; Molecule: B0393.9a; Class: not known ...	B0393.9	0.882204	-0.180508	0.000663727	0.0321607	No	No	No	No	No	No	No
WBGene00007175; Dscr: B0395.3 is orthologous to the human gene CHOLINE ACETYLTRANSFERASE ISOFORM R (CHAT; OMIM:118490), which when mutated leads to disease.; Molecule: B0395.3; Class: not known ...	B0395.3	1.04916	0.0597594	0.567703	0.843407	No	No	No	No	No	No	No
WBGene00199089; Dscr: none available; Molecule: B0395.7; Class: not known ...	B0395.7	1.4745	0.437898	0.229202	0.752576	No	No	No	No	No	No	No
WBGene00199788; Dscr: none available; Molecule: B0395.8; Class: not known ...	B0395.8	0.937936	-0.0959665	0.258641	0.78388	No	No	No	No	No	No	No
WBGene00201033; Dscr: none available; Molecule: B0395.9; Class: not known ...	B0395.9	0.99492	0.151477	0.775865	0.951507	No	No	No	No	No	No	No
WBGene00044980; Dscr: none available; Molecule: B0399.3; Class: not known ...	B0399.3	3.62499	1.11601	0.207908	0.724425	No	No	No	No	No	No	No
WBGene00014644; Dscr: none available; Molecule: B0399.t1; Class: not known ...	B0399.t1	1.33654	0.489017	0.226294	0.749244	No	No	No	No	No	No	No
WBGene00014653; Dscr: none available; Molecule: B0399.t10; Class: not known ...	B0399.t10	0.449152	-0.857184	0.155298	0.643576	No	No	No	No	No	No	No
WBGene00014654; Dscr: none available; Molecule: B0399.t11; Class: not known ...	B0399.t11	1.07556	0.0970012	0.530304	0.816592	No	No	No	No	No	No	No
WBGene00014655; Dscr: none available; Molecule: B0399.t12; Class: not known ...	B0399.t12	0.732609	-0.296815	0.589384	0.85731	No	No	No	No	No	No	No
WBGene00014656; Dscr: none available; Molecule: B0399.t13; Class: not known ...	B0399.t13	0.401112	-1.29975	0.0203624	0.222255	No	No	No	No	No	No	No
WBGene00014657; Dscr: none available; Molecule: B0399.t14; Class: not known ...	B0399.t14	1.44093	0.454244	0.31006	0.818474	No	No	No	No	No	No	No
WBGene00014658; Dscr: none available; Molecule: B0399.t15; Class: not known ...	B0399.t15	1.1015	0.186066	0.61012	0.866752	No	No	No	No	No	No	No
WBGene00014659; Dscr: none available; Molecule: B0399.t16; Class: not known ...	B0399.t16	1.02909	-0.00537925	0.991997	0.998249	No	No	No	No	No	No	No
WBGene00014645; Dscr: none available; Molecule: B0399.t2; Class: not known ...	B0399.t2	0.506907	-0.475285	0.630488	0.87953	No	No	No	No	No	No	No
WBGene00014646; Dscr: none available; Molecule: B0399.t3; Class: not known ...	B0399.t3	1.49453	0.512848	0.12881	0.599063	No	No	No	No	No	No	No
WBGene00014647; Dscr: none available; Molecule: B0399.t4; Class: not known ...	B0399.t4	0.972809	-0.309959	0.609649	0.866789	No	No	No	No	No	No	No
WBGene00014648; Dscr: none available; Molecule: B0399.t5; Class: not known ...	B0399.t5	0.77297	-0.356183	0.541519	0.824266	No	No	No	No	No	No	No
WBGene00014649; Dscr: none available; Molecule: B0399.t6; Class: not known ...	B0399.t6	0.921469	-0.0694749	0.870971	0.983764	No	No	No	No	No	No	No
WBGene00014650; Dscr: none available; Molecule: B0399.t7; Class: not known ...	B0399.t7	0.940554	-0.0759671	0.580792	0.85157	No	No	No	No	No	No	No
WBGene00014651; Dscr: none available; Molecule: B0399.t8; Class: not known ...	B0399.t8	0.767494	-0.392117	0.218919	0.74007	No	No	No	No	No	No	No
WBGene00014652; Dscr: none available; Molecule: B0399.t9; Class: not known ...	B0399.t9	0.999665	-0.0268441	0.949065	0.991879	No	No	No	No	No	No	No
WBGene00197662; Dscr: none available; Molecule: B0403.10; Class: not known ...	B0403.10	0.896876	-0.139727	0.314024	0.819566	No	No	No	No	No	No	No
WBGene00199097; Dscr: none available; Molecule: B0403.11; Class: not known ...	B0403.11	1.00179	0.00257204	0.202913	0.716832	No	No	No	No	No	No	No
WBGene00200184; Dscr: none available; Molecule: B0403.12; Class: not known ...	B0403.12	0.219833	-0.715543	0.602293	0.863499	No	No	No	No	No	No	No
WBGene00200741; Dscr: none available; Molecule: B0403.13; Class: not known ...	B0403.13	1.02999	0.0342837	0.723295	0.92653	No	No	No	No	No	No	No
WBGene00201712; Dscr: none available; Molecule: B0403.14; Class: not known ...	B0403.14	0.989867	-0.0147795	0.43531	0.746948	No	No	No	No	No	No	No
WBGene00015167; Dscr: none available; Molecule: B0403.3; Class: not known ...	B0403.3	1.12213	0.148072	0.711714	0.921166	No	No	No	No	No	No	No
WBGene00015169; Dscr: none available; Molecule: B0403.5; Class: not known ...	B0403.5	1.11865	0.162532	0.0242351	0.245837	No	No	No	No	No	No	No
WBGene00043982; Dscr: none available; Molecule: B0403.6; Class: not known ...	B0403.6	0.745874	-0.43229	0.00836684	0.136542	No	No	No	No	No	No	No
WBGene00196142; Dscr: none available; Molecule: B0403.7; Class: not known ...	B0403.7	0.299866	-0.94234	0.281572	0.805827	No	No	No	No	No	No	No
WBGene00196675; Dscr: none available; Molecule: B0403.8; Class: not known ...	B0403.8	2.41273	0.676785	0.362903	0.732777	No	No	No	No	No	No	No
WBGene00197563; Dscr: none available; Molecule: B0403.9; Class: not known ...	B0403.9	1.00198	0.00273981	0.929364	0.990298	No	No	No	No	No	No	No
WBGene00015170; Dscr: none available; Molecule: B0410.1; Class: not known ...	B0410.1	1.27176	0.428109	0.293634	0.813121	No	No	No	No	No	No	No
WBGene00015172; Dscr: none available; Molecule: B0410.3; Class: not known ...	B0410.3	0.838794	-0.217673	0.302786	0.817273	No	No	No	No	No	No	No
WBGene00197982; Dscr: none available; Molecule: B0410.4; Class: not known ...	B0410.4	1.58576	0.427396	0.371332	0.726107	No	No	No	No	No	No	No
WBGene00023468; Dscr: none available; Molecule: B0412.6; Class: not known ...	B0412.6	0.836977	-0.283378	0.296862	0.814826	No	No	No	No	No	No	No
WBGene00044939; Dscr: none available; Molecule: B0412.7; Class: not known ...	B0412.7	0.813799	-0.327518	0.178439	0.683039	No	No	No	No	No	No	No
WBGene00198221; Dscr: none available; Molecule: B0414.10; Class: not known ...	B0414.10	0.793921	-0.598266	0.359647	0.736334	No	No	No	No	No	No	No
WBGene00198839; Dscr: none available; Molecule: B0414.11; Class: not known ...	B0414.11	1.03993	0.0497571	0.595841	0.860456	No	No	No	No	No	No	No
WBGene00199609; Dscr: none available; Molecule: B0414.12; Class: not known ...	B0414.12	3.09177	0.980262	0.281762	0.805928	No	No	No	No	No	No	No
WBGene00206482; Dscr: none available; Molecule: B0416.10; Class: not known ...	B0416.10	1.05984	0.0794168	0.495464	0.790948	No	No	No	No	No	No	No
WBGene00206483; Dscr: none available; Molecule: B0416.11; Class: not known ...	B0416.11	0.976959	-0.0318933	0.867611	0.982963	No	No	No	No	No	No	No
WBGene00015178; Dscr: none available; Molecule: B0416.2; Class: not known ...	B0416.2	0.740703	-0.413399	0.0323282	0.289082	No	No	No	No	No	No	No
WBGene00015179; Dscr: none available; Molecule: B0416.3; Class: not known ...	B0416.3	1.07804	0.113128	0.25074	0.776675	No	No	No	No	No	No	No
WBGene00015180; Dscr: none available; Molecule: B0416.4; Class: not known ...	B0416.4	0.944065	-0.0934134	0.41111	0.733233	No	No	No	No	Yes	No	No
WBGene00015181; Dscr: none available; Molecule: B0416.5a; Class: not known ...	B0416.5	0.968223	-0.0492554	0.486487	0.783872	No	No	No	No	No	No	No
WBGene00015182; Dscr: none available; Molecule: B0416.7a; Class: not known ...	B0416.7	0.640116	-0.625856	0.00516011	0.105804	No	No	No	No	No	No	No
ref Caenorhabditis elegans Protein B0416.7, isoform a [NM_001047745] ...	B0416.7b	0.693016	-0.516541	0.00718201	0.125374	No	No	No	No	No	No	No
WBGene00195710; Dscr: none available; Molecule: B0416.8; Class: not known ...	B0416.8	1.54566	0.512882	0.168281	0.668328	No	No	No	No	No	No	No
WBGene00198460; Dscr: none available; Molecule: B0416.9; Class: not known ...	B0416.9	0.994054	-0.00853366	0.685264	0.908273	No	No	No	No	No	No	No
WBGene00015183; Dscr: none available; Molecule: B0432.1; Class: not known ...	B0432.1	1.05486	-0.174191	0.805667	0.96198	No	No	No	No	No	No	No
WBGene00015191; Dscr: none available; Molecule: B0432.10; Class: not known ...	B0432.10	1.00091	0.0015601	0.948328	0.992078	No	No	No	Yes	Yes	No	No
WBGene00015192; Dscr: none available; Molecule: B0432.11; Class: not known ...	B0432.11	1.94339	1.00157	0.00351199	0.0838357	No	No	No	No	Yes	No	No
WBGene00015194; Dscr: none available; Molecule: B0432.13; Class: not known ...	B0432.13	1.12726	0.178309	0.0652666	0.423873	No	No	No	Yes	No	No	No
WBGene00044640; Dscr: none available; Molecule: B0432.14; Class: not known ...	B0432.14	0.91479	-0.124114	0.129639	0.600602	No	No	No	No	No	No	No
WBGene00195323; Dscr: none available; Molecule: B0432.16; Class: not known ...	B0432.16	0.884879	-0.139654	0.690636	0.911111	No	No	No	No	No	No	No
WBGene00195535; Dscr: none available; Molecule: B0432.17; Class: not known ...	B0432.17	1.25149	0.268034	0.273902	0.799171	No	No	No	No	No	No	No
WBGene00196557; Dscr: none available; Molecule: B0432.18; Class: not known ...	B0432.18	0.802553	-0.283824	0.551298	0.830747	No	No	No	No	No	No	No
WBGene00197697; Dscr: none available; Molecule: B0432.19; Class: not known ...	B0432.19	0.188917	-0.902858	0.499254	0.793529	No	No	No	No	No	No	No
WBGene00015187; Dscr: none available; Molecule: B0432.6; Class: not known ...	B0432.6	0.958548	-0.0584621	0.413457	0.734663	No	No	No	Yes	No	No	No
WBGene00015188; Dscr: none available; Molecule: B0432.7; Class: not known ...	B0432.7	0.918959	-0.124449	0.114388	0.567159	No	No	No	Yes	No	No	No
WBGene00015189; Dscr: none available; Molecule: B0432.8; Class: not known ...	B0432.8	0.908576	-0.153318	0.40622	0.730429	No	No	No	No	No	No	No
WBGene00015190; Dscr: none available; Molecule: B0432.9; Class: not known ...	B0432.9	1.20785	0.270686	0.00634047	0.117522	No	No	No	No	No	No	No
WBGene00195335; Dscr: none available; Molecule: B0454.12; Class: not known ...	B0454.12	0.965577	-0.156912	0.681758	0.906252	No	No	No	No	No	No	No
WBGene00196084; Dscr: none available; Molecule: B0454.14; Class: not known ...	B0454.14	1.00072	0.000780753	0.971548	0.994869	No	No	No	No	No	No	No
WBGene00196371; Dscr: none available; Molecule: B0454.16; Class: not known ...	B0454.16	1.00821	-0.0440953	0.863873	0.98175	No	No	No	No	No	No	No
WBGene00197799; Dscr: none available; Molecule: B0454.17; Class: not known ...	B0454.17	1.14666	0.0974445	0.870195	0.983477	No	No	No	No	No	No	No
WBGene00199379; Dscr: none available; Molecule: B0454.19; Class: not known ...	B0454.19	1.34392	0.205658	0.716769	0.923496	No	No	No	No	No	No	No
WBGene00200108; Dscr: none available; Molecule: B0454.20; Class: not known ...	B0454.20	1.01457	0.0508466	0.896685	0.987561	No	No	No	No	No	No	No
WBGene00200955; Dscr: none available; Molecule: B0454.21; Class: not known ...	B0454.21	1.28724	0.315244	0.439894	0.749056	No	No	No	No	No	No	No
WBGene00201053; Dscr: none available; Molecule: B0454.22; Class: not known ...	B0454.22	0.986847	-0.0193852	0.515263	0.805304	No	No	No	No	No	No	No
WBGene00201122; Dscr: none available; Molecule: B0454.23; Class: not known ...	B0454.23	2.77702	1.04436	0.166238	0.664305	No	No	No	No	No	No	No
WBGene00202018; Dscr: none available; Molecule: B0454.24; Class: not known ...	B0454.24	4.01352	1.35063	0.128896	0.599106	No	No	No	No	No	No	No
WBGene00202228; Dscr: none available; Molecule: B0454.25; Class: not known ...	B0454.25	0.91518	-0.116507	0.318032	0.818684	No	No	No	No	No	No	No
WBGene00206372; Dscr: none available; Molecule: B0454.26; Class: not known ...	B0454.26	1.50682	0.633483	0.0564577	0.392769	No	No	No	No	No	No	No
WBGene00015196; Dscr: none available; Molecule: B0454.5; Class: not known ...	B0454.5	1.02235	0.038884	0.719768	0.92483	No	No	No	No	No	No	No
WBGene00015197; Dscr: none available; Molecule: B0454.6; Class: not known ...	B0454.6	0.8529	-0.228612	0.0426582	0.334685	No	No	No	No	No	No	No
WBGene00015199; Dscr: none available; Molecule: B0454.8; Class: not known ...	B0454.8	0.82389	-0.290715	0.144567	0.625868	No	No	No	No	No	No	No
WBGene00015200; Dscr: none available; Molecule: B0454.9; Class: not known ...	B0454.9	0.863982	-0.214998	0.0205959	0.224076	No	No	No	No	No	No	No
WBGene00196769; Dscr: none available; Molecule: B0457.10; Class: not known ...	B0457.10	1.90515	0.955266	0.125749	0.591896	No	No	No	No	No	No	No
WBGene00198013; Dscr: none available; Molecule: B0457.11; Class: not known ...	B0457.11	0.344539	-0.713342	0.625364	0.876433	No	No	No	No	No	No	No
WBGene00198916; Dscr: none available; Molecule: B0457.12; Class: not known ...	B0457.12	0.853247	-0.141775	0.693494	0.912275	No	No	No	No	No	No	No
WBGene00199312; Dscr: none available; Molecule: B0457.13; Class: not known ...	B0457.13	0.724434	-0.441732	0.290505	0.811421	No	No	No	No	No	No	No
WBGene00199885; Dscr: none available; Molecule: B0457.14; Class: not known ...	B0457.14	0.993976	-0.00953085	0.971245	0.994904	No	No	No	No	No	No	No
WBGene00201149; Dscr: none available; Molecule: B0457.15; Class: not known ...	B0457.15	0.998023	-0.00299886	0.918064	0.989722	No	No	No	No	No	No	No
WBGene00201168; Dscr: none available; Molecule: B0457.16; Class: not known ...	B0457.16	0.987541	-0.018176	0.458913	0.762745	No	No	No	No	No	No	No
WBGene00201815; Dscr: none available; Molecule: B0457.17; Class: not known ...	B0457.17	0.71089	-0.354374	0.339779	0.80183	No	No	No	No	No	No	No
WBGene00202113; Dscr: none available; Molecule: B0457.18; Class: not known ...	B0457.18	1.3488	0.364067	0.199398	0.711513	No	No	No	No	No	No	No
WBGene00202231; Dscr: none available; Molecule: B0457.19; Class: not known ...	B0457.19	0.918495	-0.10681	0.412708	0.73433	No	No	No	No	No	No	No
WBGene00007178; Dscr: none available; Molecule: B0457.2; Class: not known ...	B0457.2	0.905613	-0.13876	0.108466	0.554073	No	No	No	No	No	No	No
WBGene00014660; Dscr: none available; Molecule: B0457.3; Class: not known ...	B0457.3	1.12318	0.218797	0.527629	0.814657	No	No	No	No	No	No	No
WBGene00007179; Dscr: none available; Molecule: B0457.4; Class: not known ...	B0457.4	1.00775	0.0473906	0.866506	0.982491	No	No	No	No	No	No	No
WBGene00007180; Dscr: none available; Molecule: B0457.6; Class: not known ...	B0457.6	1.07767	0.0535614	0.819005	0.968065	No	No	No	No	No	No	No
WBGene00196148; Dscr: none available; Molecule: B0457.8; Class: not known ...	B0457.8	0.803089	-0.268099	0.515833	0.805875	No	No	No	No	No	No	No
WBGene00196515; Dscr: none available; Molecule: B0457.9; Class: not known ...	B0457.9	1.15621	0.278874	0.484763	0.782539	No	No	No	No	No	No	No
WBGene00007181; Dscr: none available; Molecule: B0462.1; Class: not known ...	B0462.1	0.990534	-0.0490663	0.931219	0.990572	No	No	No	No	No	No	No
WBGene00007183; Dscr: none available; Molecule: B0462.4; Class: not known ...	B0462.4	0.553416	-0.818913	0.122433	0.586129	No	No	No	No	No	No	No
WBGene00194695; Dscr: none available; Molecule: B0462.5; Class: not known ...	B0462.5	1.45614	0.551426	0.00619515	0.116108	No	No	No	No	No	No	No
WBGene00007184; Dscr: none available; Molecule: B0464.2a; Class: not known ...	B0464.2	0.965857	-0.050821	0.250006	0.775473	No	No	No	Yes	Yes	No	No
WBGene00007186; Dscr: none available; Molecule: B0464.6; Class: not known ...	B0464.6	0.775198	-0.367943	0.000648518	0.0317175	Yes	No	No	Yes	Yes	No	No
WBGene00007188; Dscr: none available; Molecule: B0464.9; Class: not known ...	B0464.9	0.980107	-0.0334906	0.698976	0.914709	No	No	No	Yes	Yes	No	No
WBGene00198532; Dscr: none available; Molecule: B0478.23; Class: not known ...	B0478.23	0.809864	-0.255267	0.299407	0.815395	No	No	No	No	No	No	No
WBGene00198994; Dscr: none available; Molecule: B0478.24; Class: not known ...	B0478.24	0.920182	-0.0599944	0.846203	0.976992	No	No	No	No	No	No	No
WBGene00200751; Dscr: none available; Molecule: B0478.25; Class: not known ...	B0478.25	1.11384	0.136725	0.339551	0.802176	No	No	No	No	No	No	No
WBGene00202008; Dscr: none available; Molecule: B0478.26; Class: not known ...	B0478.26	1.01164	0.0162425	0.668463	0.899059	No	No	No	No	No	No	No
WBGene00015202; Dscr: none available; Molecule: B0478.3; Class: not known ...	B0478.3	0.529894	-0.894144	0.00653758	0.119436	No	No	No	No	No	No	No
WBGene00007189; Dscr: none available; Molecule: B0491.1; Class: not known ...	B0491.1	0.876496	-0.187453	0.0283713	0.268104	No	No	No	Yes	Yes	No	No
WBGene00199878; Dscr: none available; Molecule: B0491.10; Class: not known ...	B0491.10	0.696018	0.329439	0.807416	0.962775	No	No	No	No	No	No	No
WBGene00200897; Dscr: none available; Molecule: B0491.11; Class: not known ...	B0491.11	0.982627	0.128081	0.771406	0.950121	No	No	No	No	No	No	No
WBGene00007192; Dscr: none available; Molecule: B0491.5; Class: not known ...	B0491.5	0.960442	-0.0583296	0.106623	0.548943	No	No	No	Yes	No	No	No
WBGene00007193; Dscr: none available; Molecule: B0491.6a; Class: not known ...	B0491.6	0.940595	-0.0896545	0.116052	0.57156	No	No	No	Yes	No	No	No
WBGene00007194; Dscr: B0491.7 encodes a putative diphthine synthase orthologous to S. cerevisiae DPH5; DPH5 is an S-adenosylmethionine:EF-2 methyltransferase required for the enzymatic conversion of 3-amino-3-carboxypropyl-histidine to diphthine; DPH5 adds at least the last two of the three methyl groups present in diphthine, and is homologous to bacterial AdoMet:uroporphyrinogen III methyltransf…	B0491.7	1.06045	0.0869874	0.313488	0.819031	No	No	No	Yes	Yes	No	No
WBGene00197442; Dscr: none available; Molecule: B0491.9; Class: not known ...	B0491.9	0.72465	-0.334394	0.502283	0.795632	No	No	No	No	No	No	No
WBGene00195287; Dscr: none available; Molecule: B0495.11; Class: not known ...	B0495.11	0.954706	-0.0658493	0.187992	0.696893	No	No	No	No	No	No	No
WBGene00195973; Dscr: none available; Molecule: B0495.12; Class: not known ...	B0495.12	0.863089	-0.550954	0.348909	0.775321	No	No	No	No	No	No	No
WBGene00196022; Dscr: none available; Molecule: B0495.13; Class: not known ...	B0495.13	3.41148	0.84639	0.361142	0.734288	No	No	No	No	No	No	No
WBGene00196589; Dscr: none available; Molecule: B0495.14; Class: not known ...	B0495.14	0.669433	-0.397655	0.347033	0.783199	No	No	No	No	No	No	No
WBGene00197163; Dscr: none available; Molecule: B0495.15; Class: not known ...	B0495.15	1.05347	0.0680414	0.445789	0.753563	No	No	No	No	No	No	No
WBGene00197247; Dscr: none available; Molecule: B0495.16; Class: not known ...	B0495.16	2.79252	1.45551	0.0326206	0.290318	No	No	No	No	No	No	No
WBGene00198054; Dscr: none available; Molecule: B0495.17; Class: not known ...	B0495.17	0.680449	-0.699751	0.285296	0.808282	No	No	No	No	No	No	No
WBGene00198226; Dscr: none available; Molecule: B0495.18; Class: not known ...	B0495.18	1.71181	0.490009	0.349599	0.77248	No	No	No	No	No	No	No
WBGene00199122; Dscr: none available; Molecule: B0495.19; Class: not known ...	B0495.19	1.04508	0.0460258	0.856737	0.97917	No	No	No	No	No	No	No
WBGene00015203; Dscr: none available; Molecule: B0495.2; Class: not known ...	B0495.2	1.09733	0.133952	0.0840544	0.485563	No	No	No	Yes	Yes	No	No
WBGene00199462; Dscr: none available; Molecule: B0495.20; Class: not known ...	B0495.20	1.00339	0.00442097	0.867506	0.982891	No	No	No	No	No	No	No
WBGene00200617; Dscr: none available; Molecule: B0495.21; Class: not known ...	B0495.21	0.888903	-0.14766	0.341675	0.797632	No	No	No	No	No	No	No
WBGene00201744; Dscr: none available; Molecule: B0495.22; Class: not known ...	B0495.22	1.00501	0.00704233	0.83727	0.974082	No	No	No	No	No	No	No
WBGene00015204; Dscr: none available; Molecule: B0495.5; Class: not known ...	B0495.5	0.990555	-0.0154701	0.761068	0.945673	No	No	No	Yes	No	No	No
WBGene00015206; Dscr: none available; Molecule: B0495.7; Class: not known wb Uncharacterized protein B0495.7 [Source:UniProtKB/Swiss-Prot;Acc:Q09216] [B0495.7.2] ...	B0495.7	1.01436	0.020556	0.718081	0.923846	No	No	No	No	No	No	No
WBGene00015207; Dscr: none available; Molecule: B0495.8a; Class: not known ...	B0495.8	1.17153	0.227572	0.00105166	0.0420824	No	No	No	Yes	No	No	No
WBGene00015208; Dscr: none available; Molecule: B0495.9; Class: not known ...	B0495.9	0.982433	-0.0248047	0.539837	0.823036	No	No	No	Yes	Yes	No	No
WBGene00015210; Dscr: none available; Molecule: B0496.1; Class: not known ...	B0496.1	1.61308	0.76203	0.0436676	0.338935	No	No	No	No	No	No	No
WBGene00194883; Dscr: none available; Molecule: B0496.11; Class: not known ...	B0496.11	0.73607	-0.474496	0.051898	0.373573	No	No	No	No	No	No	No
WBGene00195793; Dscr: none available; Molecule: B0496.12; Class: not known ...	B0496.12	1.39252	0.338116	0.363326	0.73228	No	No	No	No	No	No	No
WBGene00195826; Dscr: none available; Molecule: B0496.13; Class: not known ...	B0496.13	0.883921	-0.276448	0.555693	0.834488	No	No	No	No	No	No	No
WBGene00198668; Dscr: none available; Molecule: B0496.14; Class: not known ...	B0496.14	5.43406	1.0816	0.346649	0.784699	No	No	No	No	No	No	No
WBGene00198986; Dscr: none available; Molecule: B0496.15; Class: not known ...	B0496.15	1.04598	0.0616371	0.3148	0.819459	No	No	No	No	No	No	No
WBGene00199083; Dscr: none available; Molecule: B0496.16; Class: not known ...	B0496.16	0.999804	-0.000284579	0.976439	0.99572	No	No	No	No	No	No	No
WBGene00199787; Dscr: none available; Molecule: B0496.17; Class: not known ...	B0496.17	1.00113	0.00154573	0.949527	0.9919	No	No	No	No	No	No	No
WBGene00199849; Dscr: none available; Molecule: B0496.18; Class: not known ...	B0496.18	0.995714	-0.00625763	0.75169	0.941572	No	No	No	No	No	No	No
WBGene00201851; Dscr: none available; Molecule: B0496.19; Class: not known ...	B0496.19	0.837501	-0.186846	0.597509	0.861571	No	No	No	No	No	No	No
WBGene00015211; Dscr: none available; Molecule: B0496.2; Class: not known ...	B0496.2	1.73256	0.834253	0.00719182	0.125405	No	No	No	No	No	No	No
WBGene00015215; Dscr: none available; Molecule: B0496.6; Class: not known ...	B0496.6	1.48762	0.615231	0.0905366	0.506064	No	Yes	No	No	Yes	No	No
WBGene00015218; Dscr: none available; Molecule: B0507.1; Class: not known ...	B0507.1	1.06297	0.0772686	0.598581	0.861876	No	No	No	No	No	No	No
WBGene00015227; Dscr: none available; Molecule: B0507.10; Class: not known ...	B0507.10	1.1958	0.289899	0.160817	0.654695	No	No	No	No	No	No	No
WBGene00195358; Dscr: none available; Molecule: B0507.13; Class: not known ...	B0507.13	0.859491	-0.184398	0.3353	0.809056	No	No	No	No	No	No	No
WBGene00199663; Dscr: none available; Molecule: B0507.14; Class: not known ...	B0507.14	0.899149	-0.134983	0.340813	0.799703	No	No	No	No	No	No	No
WBGene00202499; Dscr: none available; Molecule: B0507.15; Class: not known ...	B0507.15	1.22083	0.25924	0.314285	0.819386	No	No	No	No	No	No	No
WBGene00235307; Dscr: none available; Molecule: B0507.17; Class: not known ...	B0507.17	3.40242	1.12866	0.184773	0.692981	No	No	No	No	No	No	No
WBGene00015219; Dscr: none available; Molecule: B0507.2; Class: not known ...	B0507.2	0.96448	-0.0517485	0.394009	0.725479	No	No	No	No	No	No	No
WBGene00015220; Dscr: none available; Molecule: B0507.3a; Class: not known ...	B0507.3	0.88085	-0.184752	0.261568	0.786373	No	No	No	No	No	No	No
WBGene00015221; Dscr: none available; Molecule: B0507.4; Class: not known ...	B0507.4	1.23934	0.236126	0.387588	0.724735	No	No	No	No	No	No	No
WBGene00015222; Dscr: none available; Molecule: B0507.5a; Class: not known ...	B0507.5	1.00357	0.00482701	0.851435	0.977474	No	No	No	No	No	No	No
WBGene00015223; Dscr: none available; Molecule: B0507.6; Class: not known ...	B0507.6	0.766153	-0.383675	0.0183064	0.208411	No	No	No	No	No	No	No
WBGene00015224; Dscr: none available; Molecule: B0507.7; Class: not known ...	B0507.7	1.06611	0.128298	0.682405	0.906524	No	No	No	No	No	No	No
WBGene00015225; Dscr: none available; Molecule: B0507.8; Class: not known ...	B0507.8	0.949345	-0.0572546	0.747931	0.939813	No	No	No	No	No	No	No
WBGene00015226; Dscr: none available; Molecule: B0507.9; Class: not known ...	B0507.9	0.624668	-0.83059	0.217299	0.73745	No	No	No	No	No	No	No
WBGene00015236; Dscr: none available; Molecule: B0511.11; Class: not known ...	B0511.11	1.47246	0.629884	0.0723805	0.448196	No	No	No	No	No	No	No
WBGene00015237; Dscr: B0511.12 encodes an ortholog of Drosophila PECANEX, and thus may participate in GLP-1/LIN-12 signalling.; Molecule: B0511.12a; Class: not known ...	B0511.12	1.03847	0.0465946	0.657074	0.893179	No	No	No	Yes	No	No	No
WBGene00015238; Dscr: none available; Molecule: B0511.13a; Class: not known ...	B0511.13	0.765687	-0.383096	0.00223058	0.0652115	No	No	No	Yes	No	No	No
WBGene00199530; Dscr: none available; Molecule: B0511.15; Class: not known ...	B0511.15	0.636428	-0.492051	0.233683	0.757415	No	No	No	No	No	No	No
WBGene00219234; Dscr: none available; Molecule: B0511.17; Class: not known ...	B0511.17	0.995774	-0.00660863	0.790887	0.956752	No	No	No	No	No	No	No
WBGene00219789; Dscr: none available; Molecule: B0511.18; Class: not known ...	B0511.18	0.973521	-0.0536702	0.704404	0.917453	No	No	No	No	No	No	No
WBGene00015228; Dscr: none available; Molecule: B0511.2; Class: not known ...	B0511.2	1.23993	0.311468	0.00019529	0.0166325	Yes	No	No	No	No	No	No
WBGene00015232; Dscr: B0511.6 encodes a DEAD-box helicase; loss of B0511.6 activity via RNAi indicates that B0511.6 activity is required for larval development.; Molecule: B0511.6; Class: not known ...	B0511.6	0.94093	-0.0887474	0.0420195	0.332053	No	No	No	Yes	No	No	No
WBGene00015233; Dscr: none available; Molecule: B0511.7; Class: not known ...	B0511.7	0.964755	-0.0500044	0.364698	0.730327	No	No	No	Yes	Yes	No	No
WBGene00045278; Dscr: none available; Molecule: B0513.11; Class: not known ...	B0513.11	1.80433	0.938931	0.0531659	0.378936	No	No	No	No	No	No	No
WBGene00045279; Dscr: none available; Molecule: B0513.12; Class: not known ...	B0513.12	1.06253	0.0865393	0.0337821	0.295353	No	No	No	No	No	No	No
WBGene00007195; Dscr: B0513.2 encodes the C. elegans ortholog of mammalian THOC7, a subunit of the THO complex involved in mRNP biogenesis as part of transcription elongation, mRNA maturation, and export.; Molecule: B0513.2a; Class: not known ...	B0513.2	1.6745	0.74959	8.95626e-05	0.0109564	Yes	No	No	Yes	No	No	No
WBGene00007196; Dscr: none available; Molecule: B0513.4a; Class: not known ...	B0513.4	1.16391	0.21747	0.00703081	0.124301	No	No	No	No	No	Yes	No
WBGene00007197; Dscr: none available; Molecule: B0513.5; Class: not known ...	B0513.5	0.957558	-0.0637076	0.62886	0.878743	No	No	No	No	No	No	No
WBGene00007198; Dscr: none available; Molecule: B0513.6; Class: not known ...	B0513.6	1.73268	0.82679	0.0126139	0.169935	No	No	No	No	Yes	No	No
WBGene00007199; Dscr: none available; Molecule: B0513.7; Class: not known ...	B0513.7	1.25066	0.324755	0.000567152	0.0296467	Yes	No	No	No	No	No	No
WBGene00235301; Dscr: none available; Molecule: B0513.90; Class: not known ...	B0513.90	1.4813	0.474872	0.354053	0.751202	No	No	No	No	No	No	No
wb Protein VAMP-8, isoform a [Source:RefSeq peptide;Acc:NP_001040904] [B0513.9a] ...	B0513.9b	0.990013	-0.0257329	0.823095	0.968935	No	No	No	No	No	No	No
WBGene00009206; Dscr: none available; Molecule: B0513.t1; Class: not known ...	B0513.t1	1.5745	0.692637	0.0776746	0.464784	No	No	No	No	No	No	No
WBGene00219790; Dscr: none available; Molecule: B0524.10; Class: not known ...	B0524.10	1.00784	0.0113459	0.290685	0.811349	No	No	No	No	No	No	No
WBGene00015241; Dscr: none available; Molecule: B0524.2; Class: not known ...	B0524.2	1.72605	0.930672	0.106182	0.547872	No	Yes	No	No	No	No	No
WBGene00015242; Dscr: none available; Molecule: B0524.3; Class: not known ...	B0524.3	0.924354	-0.106081	0.271548	0.797939	No	No	No	No	No	No	No
WBGene00015243; Dscr: none available; Molecule: B0524.4; Class: not known ...	B0524.4	1.23027	0.265455	0.182039	0.689148	No	No	No	No	No	No	No
WBGene00015244; Dscr: none available; Molecule: B0524.5; Class: not known ...	B0524.5	0.803834	-0.19395	0.671225	0.900358	No	No	No	No	No	No	No
WBGene00015245; Dscr: none available; Molecule: B0524.6; Class: not known ...	B0524.6	0.998356	-0.00216881	0.965367	0.99392	No	No	No	No	No	No	No
WBGene00195367; Dscr: none available; Molecule: B0524.7; Class: not known ...	B0524.7	1.03069	0.0469715	0.891528	0.987725	No	No	No	No	No	No	No
WBGene00196244; Dscr: none available; Molecule: B0524.8; Class: not known ...	B0524.8	1.07136	0.0871516	0.694898	0.912644	No	No	No	No	No	No	No
WBGene00015247; Dscr: none available; Molecule: B0545.4; Class: not known ...	B0545.4	1.59273	0.708319	0.0273962	0.262684	No	No	No	No	No	Yes	No
WBGene00015250; Dscr: none available; Molecule: B0546.3a; Class: not known ...	B0546.3	1.08941	0.122421	0.0663766	0.427603	No	No	No	Yes	No	No	No
WBGene00015251; Dscr: none available; Molecule: B0546.4a; Class: not known ...	B0546.4	0.781233	-0.289331	0.288743	0.810538	No	No	No	Yes	No	No	No
WBGene00015252; Dscr: none available; Molecule: B0546.5; Class: not known ...	B0546.5	0.705906	-0.307536	0.522435	0.810783	No	No	No	No	No	No	No
WBGene00015253; Dscr: none available; Molecule: B0547.2; Class: not known ...	B0547.2	0.996597	-0.00492295	0.804113	0.961905	No	No	No	No	No	No	No
WBGene00199137; Dscr: none available; Molecule: B0547.34; Class: not known ...	B0547.34	0.450498	-0.50986	0.540248	0.823264	No	No	No	No	No	No	No
WBGene00015254; Dscr: none available; Molecule: B0554.1; Class: not known ...	B0554.1	0.997429	-0.00378961	0.887688	0.987139	No	No	No	No	No	No	No
WBGene00015255; Dscr: none available; Molecule: B0554.2; Class: not known ...	B0554.2	0.990503	0.00690752	0.977558	0.995848	No	No	No	No	No	No	No
WBGene00015256; Dscr: none available; Molecule: B0554.3; Class: not known ...	B0554.3	1.0463	0.0994064	0.779244	0.952823	No	No	No	No	No	No	No
WBGene00015257; Dscr: none available; Molecule: B0554.4; Class: not known ...	B0554.4	0.694472	-0.666971	0.20624	0.721282	No	No	No	No	No	No	No
WBGene00015258; Dscr: none available; Molecule: B0554.5; Class: not known ...	B0554.5	0.795634	-0.344702	0.0355064	0.302511	No	No	No	No	No	No	No
WBGene00015260; Dscr: none available; Molecule: B0554.7; Class: not known ...	B0554.7	1.07862	0.078473	0.820261	0.968456	No	No	No	No	No	No	No
WBGene00015261; Dscr: none available; Molecule: B0563.1; Class: not known ...	B0563.1	0.857807	-0.407777	0.465311	0.767017	No	No	No	No	No	No	No
WBGene00077673; Dscr: none available; Molecule: B0563.10; Class: not known ...	B0563.10	0.369632	-1.44683	0.00229389	0.0659973	No	No	No	No	No	No	No
WBGene00195575; Dscr: none available; Molecule: B0563.12; Class: not known ...	B0563.12	0.507934	-0.582759	0.341697	0.797484	No	No	No	No	No	No	No
WBGene00196554; Dscr: none available; Molecule: B0563.13; Class: not known ...	B0563.13	0.824712	-0.229296	0.311462	0.81878	No	No	No	No	No	No	No
WBGene00198682; Dscr: none available; Molecule: B0563.14; Class: not known ...	B0563.14	0.207726	-0.988229	0.367793	0.728318	No	No	No	No	No	No	No
WBGene00199389; Dscr: none available; Molecule: B0563.15; Class: not known ...	B0563.15	0.701403	-0.36262	0.346906	0.783438	No	No	No	No	No	No	No
WBGene00201180; Dscr: none available; Molecule: B0563.16; Class: not known ...	B0563.16	1.14707	0.180031	0.211674	0.729986	No	No	No	No	No	No	No
WBGene00202135; Dscr: none available; Molecule: B0563.17; Class: not known ...	B0563.17	1.08432	0.104339	0.367073	0.728885	No	No	No	No	No	No	No
WBGene00206365; Dscr: none available; Molecule: B0563.18; Class: not known ...	B0563.18	1.28389	0.652962	0.35893	0.737593	No	No	No	No	No	No	No
WBGene00015262; Dscr: none available; Molecule: B0563.5; Class: not known ...	B0563.5	0.950213	-0.0856257	0.656624	0.89298	No	No	No	No	No	No	No
WBGene00015263; Dscr: none available; Molecule: B0563.6a; Class: not known ...	B0563.6	1.0799	0.00335031	0.992867	0.998613	No	No	No	No	No	No	No
WBGene00015264; Dscr: none available; Molecule: B0563.7; Class: not known ...	B0563.7	0.88335	-0.191294	0.224892	0.746966	No	No	No	No	No	No	No
WBGene00015265; Dscr: none available; Molecule: B0563.8; Class: not known ...	B0563.8	0.890963	-0.777785	0.339229	0.802784	No	No	No	No	No	No	No
WBGene00044687; Dscr: none available; Molecule: B0563.9; Class: not known ...	B0563.9	1.35859	0.622622	0.291599	0.811398	No	No	No	No	No	No	No
WBGene00007202; Dscr: none available; Molecule: B0564.2; Class: not known ...	B0564.2	0.481223	-1.12588	0.00600465	0.114035	No	No	No	No	No	No	No
WBGene00007207; Dscr: none available; Molecule: B0564.7; Class: not known ...	B0564.7	0.974523	-0.0376525	0.419815	0.737777	No	No	No	Yes	Yes	No	No
WBGene00007208; Dscr: none available; Molecule: B0564.9; Class: not known ...	B0564.9	0.961425	-0.0544749	0.443939	0.752244	No	No	No	No	No	No	No
WBGene00000235; Dscr: baf-1 encodes a small, novel protein that is highly conserved amongst metazoa; BAF-1 binds double-stranded DNA nonspecifically in vitro and is essential for proper chromosome segregation, embryogenesis, and gonad development in vivo; biochemical and phenotypic analyses suggest that BAF-1 functions as an intramolecular bridge that mediates nuclear assembly and chromatin captu…	baf-1	0.901141	-0.147656	0.0502961	0.367434	No	No	No	Yes	No	No	No
WBGene00000236; Dscr: A homolog of the human BAG-family of co-chaperone proteins, negatively regulates Hsp70 and affects cell stress and cell growth.; Molecule: F57B10.11; Class: BAG1 (human) homolog ...	bag-1	1.1055	0.146938	0.0324122	0.289284	No	No	No	Yes	Yes	No	No
WBGene00050875; Dscr: bah-1 encodes a protein with a DUF23 domain, a domain found in insects, plants, bacteria and two vertebrates, the frog and the fish, Tetraodon, but absent from mammalian genomes; bah-1 normally functions to contribute to the integrity of the nematode cuticle; bah-1 is also required for the surface characteristics of the elegans cuticle that are required for the binding of ba…	bah-1	0.542342	-0.890484	7.3928e-05	0.00967184	Yes	No	No	No	No	No	No
WBGene00000237; Dscr: bam-2 encodes a 1007-residue protein with a predicted N-terminal signal sequence and C-terminal transmembrane sequence, and a central concanavalin A-like lectin/glucanase motif, but no obvious homologs outside of nematodes; BAM-2 is suggested to be related to neurexins on the basis of weak similarities in putatively shared sequence motifs; bam-2 mutants have VC axon branches…	bam-2	1.00422	0.00572479	0.802354	0.961144	No	No	No	No	No	No	No
WBGene00000238; Dscr: bar-1 encodes a beta-catenin; during C. elegans development, BAR-1 likely functions as a transcriptional coactivator whose activity is required for Q neuroblast migration, P12 cell fate specification, and P3.p through P8.p vulval cell fate specification at two different stages of development; in specifying vulval cell fates, bar-1 interacts with Wnt and MAPK signaling pathwa…	bar-1	1.24599	0.285996	0.208269	0.725094	No	No	No	No	No	No	No
WBGene00000239; Dscr: bas-1 encodes a serotonin- and dopamine-synthetic aromatic amino acid decarboxylase (AAADC) that is required for the synthesis of serotonin from 5-hydroxytryptophan in vivo; mutations of bas-1 impair the turning step in male mating, the migration of AVM, SDQR, ALM, and BDU neurons during development.; Molecule: C05D2.4a; Class: Biogenic Amine Synthesis related ...	bas-1	1.06568	0.0926363	0.331522	0.812934	No	No	No	No	No	No	No
WBGene00015467; Dscr: C05D2.3 generally resembles aromatic-L-amino-acid/L-histidine decarboxylases; however, its predicted protein sequence lacks six residues critical for AADC function.; Molecule: C05D2.3; Class: BAS-Like ...	basl-1	2.18248	1.14613	0.0151759	0.188989	No	Yes	No	No	Yes	No	No
WBGene00017392; Dscr: none available; Molecule: F12A10.3a; Class: BAS-Like ...	basl-2	1.72051	0.931526	0.0586984	0.400722	No	No	No	No	No	No	No
WBGene00019139; Dscr: none available; Molecule: F59H6.9; Class: BTB and MATH domain containing ...	bath-1	0.367715	-1.42907	7.0134e-05	0.00951922	Yes	No	No	No	Yes	No	No
WBGene00021726; Dscr: none available; Molecule: Y49F6C.4; Class: BTB and MATH domain containing ...	bath-10	0.696711	-0.499775	0.0388497	0.317774	No	No	No	No	No	No	No
WBGene00018664; Dscr: none available; Molecule: F52C6.7; Class: BTB and MATH domain containing ...	bath-11	0.982306	-0.0264278	0.506802	0.798868	No	No	No	No	No	No	No
WBGene00019131; Dscr: none available; Molecule: F59H5.3; Class: BTB and MATH domain containing ...	bath-12	0.933707	-0.0983604	0.24184	0.766191	No	No	No	No	No	No	No
WBGene00018223; Dscr: none available; Molecule: F40B1.1; Class: BTB and MATH domain containing ...	bath-13	0.720958	-0.467505	0.00047581	0.0270976	Yes	Yes	No	No	Yes	No	No
WBGene00015016; Dscr: none available; Molecule: B0047.5; Class: BTB and MATH domain containing ...	bath-14	0.790088	-0.340029	0.000162267	0.0154082	Yes	No	No	No	No	No	No
WBGene00015590; Dscr: none available; Molecule: C08C3.2; Class: BTB and MATH domain containing ...	bath-15	0.929671	-0.112901	0.254745	0.780814	No	No	No	No	Yes	No	No
WBGene00018224; Dscr: none available; Molecule: F40B1.2; Class: BTB and MATH domain containing ...	bath-18	0.327963	-1.58621	0.000147756	0.0146815	Yes	No	No	No	No	No	No
WBGene00019132; Dscr: none available; Molecule: F59H6.1; Class: BTB and MATH domain containing ...	bath-19	0.434314	-1.18096	0.0012648	0.0470532	Yes	No	No	No	Yes	No	No
WBGene00018668; Dscr: none available; Molecule: F52C6.11; Class: BTB and MATH domain containing ...	bath-2	0.597536	-0.743691	0.000706445	0.033473	Yes	No	No	Yes	Yes	No	No
WBGene00015012; Dscr: none available; Molecule: B0047.1a; Class: BTB and MATH domain containing ...	bath-20	0.380946	-1.50314	0.00552423	0.109182	No	No	No	No	No	No	No
WBGene00019138; Dscr: none available; Molecule: F59H6.8; Class: BTB and MATH domain containing ...	bath-21	0.711081	-0.478646	0.0114569	0.161508	No	No	No	No	Yes	No	No
WBGene00021727; Dscr: none available; Molecule: Y49F6C.5; Class: BTB and MATH domain containing ...	bath-23	0.789672	-0.284902	0.395769	0.726052	No	No	No	No	No	No	No
WBGene00015014; Dscr: none available; Molecule: B0047.3; Class: BTB and MATH domain containing ...	bath-24	0.273698	-1.86906	1.63124e-06	0.00170729	Yes	No	No	No	Yes	No	No
WBGene00020859; Dscr: none available; Molecule: T27C10.4; Class: BTB and MATH domain containing ...	bath-25	0.742553	0.0627033	0.953446	0.992209	No	No	No	No	No	No	No
WBGene00020329; Dscr: none available; Molecule: T07H3.6; Class: BTB and MATH domain containing ...	bath-26	1.37503	0.459081	0.00606513	0.1144	No	No	No	No	No	Yes	No
WBGene00017450; Dscr: none available; Molecule: F14D2.1; Class: BTB and MATH domain containing ...	bath-27	0.993585	-0.0109215	0.882382	0.986012	No	No	No	Yes	Yes	No	No
WBGene00017461; Dscr: none available; Molecule: F14D2.13a; Class: BTB and MATH domain containing ...	bath-28	0.983831	-0.0240104	0.722106	0.925838	No	No	No	Yes	No	No	No
WBGene00017452; Dscr: none available; Molecule: F14D2.4a; Class: BTB and MATH domain containing wb Protein BATH-29, isoform a [Source:RefSeq peptide;Acc:NP_001022085] [F14D2.4a] ...	bath-29	1.15551	0.212656	0.140453	0.618459	No	No	No	No	Yes	No	No
WBGene00019140; Dscr: none available; Molecule: F59H6.10; Class: BTB and MATH domain containing ...	bath-3	0.515665	-0.947252	6.94391e-05	0.0095071	Yes	No	No	No	Yes	No	No
WBGene00017460; Dscr: none available; Molecule: F14D2.12; Class: BTB and MATH domain containing wb Protein BATH-30 [Source:RefSeq peptide;Acc:NP_494512] [F14D2.12] ...	bath-30	0.993718	-0.00209849	0.984425	0.997235	No	No	No	Yes	No	No	No
WBGene00017405; Dscr: none available; Molecule: F12E12.4; Class: BTB and MATH domain containing ...	bath-31	0.904575	-0.264201	0.52501	0.812771	No	No	No	No	No	No	No
WBGene00015595; Dscr: none available; Molecule: C08E3.3; Class: BTB and MATH domain containing ...	bath-33	0.495449	-0.974503	0.0207597	0.225234	No	No	No	No	No	No	No
WBGene00012195; Dscr: none available; Molecule: W02A11.5; Class: BTB and MATH domain containing ...	bath-34	1.17518	0.224432	0.0531049	0.378788	No	No	No	No	No	No	No
WBGene00012196; Dscr: none available; Molecule: W02A11.8; Class: BTB and MATH domain containing ...	bath-35	1.15809	0.233521	0.238957	0.763787	No	No	No	No	Yes	No	No
WBGene00013569; Dscr: none available; Molecule: Y75B12B.4; Class: BTB and MATH domain containing ...	bath-36	0.976478	-0.0313989	0.695614	0.912897	No	No	No	No	Yes	No	No
WBGene00010669; Dscr: none available; Molecule: K08E4.5a; Class: BTB and MATH domain containing ...	bath-37	0.810708	-0.273512	0.378705	0.724902	No	No	No	No	Yes	No	No
WBGene00009945; Dscr: none available; Molecule: F52H3.3; Class: BTB and MATH domain containing ...	bath-38	0.789024	-0.336135	0.00673636	0.12128	No	No	No	No	No	No	No
WBGene00009137; Dscr: none available; Molecule: F25H9.4; Class: BTB and MATH domain containing ...	bath-39	0.814957	-0.30676	0.0302887	0.278294	No	No	No	No	No	No	No
WBGene00018665; Dscr: none available; Molecule: F52C6.8; Class: BTB and MATH domain containing ...	bath-4	0.538347	-0.889159	7.59918e-05	0.00988691	Yes	No	No	No	Yes	No	No
WBGene00013689; Dscr: none available; Molecule: Y105E8B.4; Class: BTB and MATH domain containing ...	bath-40	0.997204	-0.0126587	0.906439	0.98848	No	No	No	Yes	No	No	No
WBGene00018137; Dscr: The F37A4.9 gene encodes a protein with a meprin-associated Traf homology (MATH) domain that may be involved in apoptosis.; Molecule: F37A4.9; Class: BTB and MATH domain containing ...	bath-41	0.875558	-0.193075	0.0362196	0.305602	No	No	No	Yes	No	No	No
WBGene00016803; Dscr: bath-42 encodes a BTB (broad-complex, Tramtrack, and bric-a-brac) and MATH (meprin-associated Traf homology) domain-containing protein; loss of bath-42 function results in increased levels of the RIC-3 nicotinic acetylcholine receptor (nAChR)-specific chaperone in vulval muscles and decreased egg-laying in response to treatment with levamisole, an nAChR agonist; in addition,…	bath-42	0.888621	-0.171474	0.112061	0.562972	No	No	No	Yes	Yes	No	No
WBGene00011815; Dscr: The T16H12.5 gene encodes a protein with a meprin-associated Traf homology (MATH) domain that may be involved in apoptosis.; Molecule: T16H12.5a; Class: BTB and MATH domain containing ...	bath-43	0.922355	-0.119395	0.117542	0.574393	No	No	No	Yes	No	No	No
WBGene00015567; Dscr: The C07D10.2 gene encodes a protein with a meprin-associated Traf homology (MATH) domain that may be involved in apoptosis.; Molecule: C07D10.2a; Class: BTB and MATH domain containing ...	bath-44	0.9225	-0.119085	0.0999406	0.531925	No	No	No	Yes	Yes	No	No
WBGene00009247; Dscr: none available; Molecule: F29C12.5; Class: BTB and MATH domain containing ...	bath-45	0.494515	-1.00061	0.000307783	0.021224	Yes	No	No	No	No	No	No
WBGene00020325; Dscr: none available; Molecule: T07H3.2; Class: BTB and MATH domain containing ...	bath-46	1.62479	0.677712	0.0741373	0.45406	No	No	No	No	No	No	No
WBGene00006464; Dscr: none available; Molecule: T07H3.1; Class: BTB and MATH domain containing ...	bath-47	1.29633	0.37696	0.000404278	0.0246004	Yes	No	No	No	No	No	No
WBGene00019141; Dscr: none available; Molecule: F59H6.11; Class: BTB and MATH domain containing ...	bath-5	0.372986	-1.41975	4.28916e-05	0.00739967	Yes	No	No	Yes	Yes	No	No
WBGene00018666; Dscr: none available; Molecule: F52C6.9; Class: BTB and MATH domain containing ...	bath-6	0.40298	-1.30558	8.91335e-06	0.00378199	Yes	No	No	No	No	No	No
WBGene00018667; Dscr: none available; Molecule: F52C6.10; Class: BTB and MATH domain containing ...	bath-7	0.368153	-1.44806	4.26307e-06	0.00250978	Yes	No	No	No	Yes	No	No
WBGene00021723; Dscr: none available; Molecule: Y49F6C.1; Class: BTB and MATH domain containing wb none available [Y49F6C.1] ...	bath-8	0.813024	-0.321453	0.212742	0.731045	No	No	No	No	No	No	No
WBGene00021725; Dscr: none available; Molecule: Y49F6C.3; Class: BTB and MATH domain containing ...	bath-9	0.658972	-0.595542	0.0326954	0.290765	No	No	No	No	No	No	No
WBGene00000241; Dscr: bbs-1 encodes the C. elegans ortholog of human BBS1, a protein containing a predicted beta-propeller domain; bbs-1 is a component of and is required for proper intraflagellar transport (IFT); bbs-1 acts in ciliated neurons in a pathway along with kat-1/3-ketoacyl-coA thiolase, tub-1/tubby and other genes involved in ciliary structure and function to regulate fat storage, as …	bbs-1	1.09262	0.0259951	0.970351	0.994789	No	No	No	No	No	No	No
WBGene00000242; Dscr: bbs-2 encodes a ciliary protein that is orthologous to human BBS2; bbs-2 is expressed exclusively in ciliated sensory neurons at the transition zone and along the axoneme; BBS proteins are required for ciliary structure and function; BBS-2 along with other BBS proteins undergoes intraflagellar transport (IFT); loss of function mutations in the guanylate cyclase complex GCY-3…	bbs-2	0.82253	-0.308195	0.189317	0.698947	No	Yes	No	No	No	No	No
WBGene00043992; Dscr: bbs-4 encodes the ortholog of human BBS4 and is paralogous to elegans bbs-8 and osm-5 which are all ciliary proteins involved in ciliary structure and function.; Molecule: F58A4.14a; Class: BBS (Bardet-Biedl Syndrome) protein ...	bbs-4	1.45364	0.556265	0.253569	0.779644	No	No	No	No	No	No	No
WBGene00010974; Dscr: bbs-5 encodes a novel protein that is the C. elegans ortholog of human BBS5; bbs-5 is required for the proper regulation of insulin secretion; bbs-5, bbs-1, bbs-8 and bbs-9 mutants along with ciliary phenotypes show an increased secretion of insulin, biogenic amines and neuropeptides which requires the Rab27/AEX-6 dense-core vesicle exocytosis machinery; a BBS-5::GFP reporte…	bbs-5	0.912409	-0.102155	0.670908	0.900163	No	No	No	No	No	No	No
WBGene00000244; Dscr: bbs-8 encodes a tetratricopeptide repeat (TPR)-containing protein that is orthologous to the human Bardet-Biedl syndrome protein, BBS8; in C. elegans, bbs-8 activity is required for cilia biogenesis and function; accordingly, bbs-8 mutant animals display odorant chemotaxis defects and exhibit both aberrant motility and abnormal localization of at least two intraflagellar tra…	bbs-8	1.14689	0.194209	0.273096	0.798949	No	No	No	No	No	No	No
WBGene00016744; Dscr: bbs-9 is orthologous to the human parathyroid hormone-responsive B1 gene, also known as BBS9; bbs-9 apart from being required for proper cilium morphology and function, is also required, similar to bbs-1, bbs-5, and bbs-8, for the regulation of insulin release from sensory neurons; bbs-9 mutants exhibit an increased secretion of insulin, daf-7, a neurally expressed TGF-beta …	bbs-9	1.05806	0.131787	0.612958	0.868373	No	No	No	No	No	No	No
WBGene00000245; Dscr: bca-1 encodes a member of the carbonic anhydrase family.; Molecule: T13C5.5; Class: Beta Carbonic Anhydrase ...	bca-1	0.859331	-0.210982	0.095891	0.521992	No	No	No	No	No	No	No
WBGene00013805; Dscr: none available; Molecule: Y116A8C.28b; Class: Beta Carbonic Anhydrase ...	bca-2	1.16554	0.224957	0.0116108	0.162703	No	No	No	No	No	No	No
WBGene00001149; Dscr: bcat-1 encodes a branched-chain amino acid aminotransferase that, by homology, is predicted to catalyze the first reaction in the catabolism of essential branched-chain amino acids such as leucine, isoleucine, and valine; in C. elegans, large-scale RNA-mediated interference (RNAi) screens indicate that bcat-1 activity is required for embryonic and larval development.; Molecu…	bcat-1	1.00107	0.00200987	0.974767	0.995546	No	No	No	No	No	Yes	No
WBGene00000246; Dscr: bcc-1 encodes a homolog of Drosophila and vertebrate Bicaudal C (BICC) that contains KH RNA-binding domains, a serine-rich region, and a SAM (sterile alpha motif) domain; by homology, BCC-1 is predicted to function as a cytoplasmic RNA-binding protein that is required for translational regulation and/or mRNA stability during embryonic or germline development; however, as los…	bcc-1	0.814895	-0.284246	0.0516693	0.372953	No	No	No	No	No	No	No
WBGene00012914; Dscr: none available; Molecule: Y46G5A.24; Class: Beta-Carotene 15,15'-MonoOxygenase ...	bcmo-1	1.88371	0.503249	0.463439	0.765888	No	No	No	No	No	No	No
WBGene00018755; Dscr: none available; Molecule: F53C3.12; Class: Beta-Carotene 15,15'-MonoOxygenase ...	bcmo-2	0.965221	-0.0419551	0.682393	0.906534	No	No	No	No	No	No	No
WBGene00010042; Dscr: F54C9.6 encodes a protein orthologous to the human mitochondrial protein BCS1 (YEAST HOMOLOG)-LIKE (BCS1L; OMIM:603647); mutation of BCS1L leads to neonatal tubulopathy, encephalopathy, and liver failure, or to GRACILE syndrome.; Molecule: F54C9.6a; Class: BCS1 (mitochondrial chaperone) homolog ...	bcs-1	1.04239	0.0750744	0.589613	0.85735	No	No	No	Yes	Yes	No	No
WBGene00015266; Dscr: none available; Molecule: BE0003N10.1; Class: not known ...	BE0003N10.1	0.889661	-0.163911	0.178146	0.68286	No	No	No	Yes	No	No	No
WBGene00015268; Dscr: none available; Molecule: BE0003N10.3; Class: not known ...	BE0003N10.3	0.919343	-0.0938539	0.604989	0.864758	No	No	No	No	No	No	No
WBGene00023227; Dscr: none available; Molecule: BE0003N10.t1; Class: not known ...	BE0003N10.t1	1.07508	0.156466	0.628298	0.878271	No	No	No	No	No	No	No
WBGene00023229; Dscr: none available; Molecule: BE0003N10.t3; Class: not known ...	BE0003N10.t3	1.27452	0.443265	0.49857	0.79287	No	No	No	No	No	No	No
WBGene00023230; Dscr: none available; Molecule: BE0003N10.t4; Class: not known ...	BE0003N10.t4	0.94357	-0.0132665	0.964556	0.99378	No	No	No	No	No	No	No
WBGene00023231; Dscr: none available; Molecule: BE0003N10.t5; Class: not known ...	BE0003N10.t5	1.14751	0.294529	0.480978	0.779958	No	No	No	No	No	No	No
WBGene00023232; Dscr: none available; Molecule: BE0003N10.t6; Class: not known ...	BE0003N10.t6	1.15463	0.207759	0.0334288	0.293517	No	No	No	No	No	No	No
WBGene00007209; Dscr: none available; Molecule: BE10.1; Class: not known ...	BE10.1	1.59518	0.712551	0.0505436	0.368385	No	Yes	No	No	Yes	No	No
WBGene00007211; Dscr: none available; Molecule: BE10.3; Class: not known ...	BE10.3	0.656964	-0.645492	0.142475	0.622015	No	No	No	No	No	No	No
WBGene00007212; Dscr: none available; Molecule: BE10.4; Class: not known ...	BE10.4	0.68277	-0.477148	0.156107	0.645394	No	No	No	No	No	No	No
WBGene00044127; Dscr: none available; Molecule: BE10.5; Class: not known ...	BE10.5	1.3083	0.438921	0.172502	0.674458	No	No	No	No	No	No	No
WBGene00044128; Dscr: none available; Molecule: BE10.6; Class: not known ...	BE10.6	0.977475	-0.0332023	0.378344	0.725096	No	No	No	No	No	No	No
WBGene00202313; Dscr: none available; Molecule: BE10.7; Class: not known ...	BE10.7	1.23215	0.503099	0.580651	0.851603	No	No	No	No	No	No	No
WBGene00000247; Dscr: bec-1 encodes a coiled-coil protein orthologous to the yeast and mammalian autophagy proteins Atg6/Vps30/Beclin1; by homology, BEC-1 may be part of a Class III phosphatidylinositol 3-kinase complex that plays a role in localizing autophagy proteins to preautophagosomal structures and overexpression of C. elegans bec-1 in S. cerevisiae APG6/VPS30 mutants can rescue associated…	bec-1	0.988599	-0.0153611	0.882053	0.985854	No	No	No	Yes	No	No	No
WBGene00012674; Dscr: none available; Molecule: Y39B6A.12a; Class: BED-type zinc finger putative transcription factor ...	bed-1	0.952523	-0.0708948	0.296358	0.814869	No	No	No	Yes	No	No	No
WBGene00012943; Dscr: none available; Molecule: Y47D3B.9; Class: BED-type zinc finger putative transcription factor ...	bed-2	1.02601	0.0365626	0.585597	0.854598	No	No	No	Yes	No	No	No
WBGene00009133; Dscr: bed-3 encodes a protein that contains a BED-type zinc finger domain; loss of bed-3 activity in large-scale RNAi screens indicates that bed-3 is required for larval development.; Molecule: F25H8.6; Class: BED-type zinc finger putative transcription factor ...	bed-3	0.739686	-0.421224	0.0171497	0.201175	No	Yes	No	No	No	No	No
WBGene00000248; Dscr: A beta-tubulin that confers benzimidazole sensitivity.; Molecule: C54C6.2; Class: BENzimidazole resistant ...	ben-1	1.01835	0.019371	0.871523	0.983562	No	No	No	No	No	No	No
WBGene00007203; Dscr: none available; Molecule: B0564.3; Class: BESTrophin (chloride channel) homolog ...	best-1	0.713531	-0.491942	0.00153304	0.0528185	No	No	No	No	No	No	No
WBGene00008185; Dscr: none available; Molecule: C49A1.2; Class: BESTrophin (chloride channel) homolog ...	best-10	1.36409	0.469208	0.0307367	0.280876	No	Yes	No	No	No	No	No
WBGene00008186; Dscr: none available; Molecule: C49A1.3; Class: BESTrophin (chloride channel) homolog ...	best-11	1.86533	0.962862	0.0169602	0.199948	No	Yes	No	No	No	No	No
WBGene00008821; Dscr: none available; Molecule: F14H3.2; Class: BESTrophin (chloride channel) homolog ...	best-12	1.34588	0.499001	0.150748	0.636079	No	No	No	No	Yes	No	No
WBGene00009323; Dscr: none available; Molecule: F32B6.9; Class: BESTrophin (chloride channel) homolog ...	best-13	0.895128	-0.156534	0.0376749	0.312782	No	No	No	No	No	No	No
WBGene00009340; Dscr: none available; Molecule: F32G8.4; Class: BESTrophin (chloride channel) homolog ...	best-14	0.843677	-0.233431	0.0993466	0.531044	No	No	No	No	No	No	No
WBGene00011258; Dscr: none available; Molecule: R13.3; Class: BESTrophin (chloride channel) homolog ...	best-15	1.1916	0.26855	0.084828	0.488116	No	No	No	No	No	No	No
WBGene00020046; Dscr: none available; Molecule: R13A1.9; Class: BESTrophin (chloride channel) homolog ...	best-16	0.837088	-0.149658	0.713374	0.922022	No	No	No	No	No	No	No
WBGene00020559; Dscr: none available; Molecule: T19C3.1; Class: BESTrophin (chloride channel) homolog ...	best-17	1.08135	0.155974	0.587039	0.855537	No	No	No	No	No	No	No
WBGene00011868; Dscr: none available; Molecule: T20G5.4a; Class: BESTrophin (chloride channel) homolog ...	best-18	0.740872	-0.437316	0.0023003	0.0660607	No	No	No	No	No	No	No
WBGene00206487; Dscr: none available; Molecule: T21D12.15; Class: BESTrophin (chloride channel) homolog ...	best-19	1.14581	0.186976	0.181967	0.689094	No	No	No	No	No	No	No
WBGene00007204; Dscr: none available; Molecule: B0564.4; Class: BESTrophin (chloride channel) homolog ...	best-2	0.684014	-0.548875	0.00429327	0.0941799	No	No	No	No	No	No	No
WBGene00021368; Dscr: none available; Molecule: Y37E11AR.1; Class: BESTrophin (chloride channel) homolog wb Protein BEST-20 [Source:RefSeq peptide;Acc:NP_500411] [Y37E11AR.1] ...	best-20	1.22195	0.305863	0.388996	0.724548	No	No	No	No	No	No	No
WBGene00013520; Dscr: none available; Molecule: Y73F8A.11; Class: BESTrophin (chloride channel) homolog ...	best-21	0.751663	-0.411639	7.43136e-05	0.00969535	Yes	No	No	No	No	No	No
WBGene00013921; Dscr: none available; Molecule: ZC518.1a; Class: BESTrophin (chloride channel) homolog ...	best-22	0.957259	-0.0613669	0.364309	0.730946	No	No	No	No	No	No	No
WBGene00014989; Dscr: none available; Molecule: ZK675.3a; Class: BESTrophin (chloride channel) homolog ...	best-23	0.638244	-0.650127	0.00858676	0.138642	No	No	No	No	No	No	No
WBGene00022797; Dscr: none available; Molecule: ZK688.2; Class: BESTrophin (chloride channel) homolog ...	best-24	0.852632	-0.242047	0.0717793	0.446469	No	No	No	No	No	No	No
WBGene00014102; Dscr: none available; Molecule: ZK849.4; Class: BESTrophin (chloride channel) homolog ...	best-25	1.75072	0.849067	0.0118581	0.16436	No	No	No	No	No	No	No
WBGene00014103; Dscr: none available; Molecule: ZK849.5; Class: BESTrophin (chloride channel) homolog ...	best-26	1.26811	0.412524	0.206751	0.722424	No	Yes	No	No	No	No	No
WBGene00015286; Dscr: C01B12.3 is orthologous to the human gene VITELLIFORM MACULAR DYSTROPHY PROTEIN (VMD2; OMIM:153700), which when mutated leads to disease.; Molecule: C01B12.3; Class: BESTrophin (chloride channel) homolog ...	best-3	1.11364	0.1526	0.0765248	0.461009	No	No	No	No	No	No	No
WBGene00015288; Dscr: none available; Molecule: C01B12.5; Class: BESTrophin (chloride channel) homolog ...	best-4	0.882264	-0.154429	0.601595	0.863128	No	No	No	No	No	No	No
WBGene00007404; Dscr: none available; Molecule: C07A9.8; Class: BESTrophin (chloride channel) homolog ...	best-5	0.909827	-0.09742	0.686004	0.908512	No	No	No	No	No	No	No
WBGene00015628; Dscr: none available; Molecule: C09B9.3; Class: BESTrophin (chloride channel) homolog ...	best-6	1.19601	0.224456	0.59771	0.861622	No	No	No	No	Yes	No	No
WBGene00007808; Dscr: none available; Molecule: C29F4.2; Class: BESTrophin (chloride channel) homolog ...	best-7	0.747599	-0.439655	0.0197517	0.217657	No	No	No	No	No	Yes	No
WBGene00007988; Dscr: none available; Molecule: C37A5.1; Class: BESTrophin (chloride channel) homolog ...	best-8	0.951099	-0.0758107	0.395707	0.726051	No	No	No	No	No	No	No
WBGene00016613; Dscr: none available; Molecule: C43G2.4; Class: BESTrophin (chloride channel) homolog ...	best-9	1.18555	0.245007	0.0498949	0.365979	No	No	No	No	No	No	No
WBGene00022473; Dscr: bet-1 encodes a BET-family protein that colocalizes with chromosomes; Bet-family proteins are evolutionarily conserved, have two bromodomains, which recognize acetylated histone; BET-1 functions cell-autonomously; in bet-1 mutants, asymmetry of T-cell division is initially normal but later disrupted, BET-1 regulates the expression of cell-fate determinants, such as MEC-3, to…	bet-1	1.06818	0.133885	0.633695	0.880666	No	No	No	Yes	No	No	No
WBGene00010199; Dscr: none available; Molecule: F57C7.1a; Class: BET (two bromodomains) family protein ...	bet-2	0.85181	-0.227546	0.020108	0.220552	No	No	No	Yes	No	No	No
WBGene00016611; Dscr: bicd-1 encodes the C. elegans homolog of Drosophila BicaudalD, a dynein regulator; in C. elegans, bicd-1 is an essential gene and is also required for hyp7 nuclear migrations; BICD-1 physically interacts with UNC-83 and EGAL-1, and thus likely functions as part of a dynein regulatory complex (that also includes DLC-1) that controls the directionality and extent of nuclear mi…	bicd-1	1.14044	0.18534	0.262294	0.78715	No	Yes	No	No	No	No	No
WBGene00000249; Dscr: bir-1 encodes a homolog of the baculoviral inhibitor-of-apoptosis (IAP) repeat (BIR) proteins (BIRPs) family; bir-1 is required for meiotic and mitotic chromosome segregation and for cytokinesis; BIR-1 localizes to meiotic and mitotic chromosomes and to the spindle midzone; BIR-1 forms a protein complex with CSC-1, ICP-1 and AIR-2.; Molecule: T27F2.3; Class: BIR (baculovirus…	bir-1	0.826005	-0.27377	0.00126474	0.0470884	Yes	No	No	Yes	No	No	No
WBGene00000250; Dscr: The bir-2 gene encodes a protein with two BIR domains that may be involved in apoptosis.; Molecule: C50B8.2; Class: BIR (baculovirus inhibitory repeat) family ...	bir-2	0.748442	-0.402303	0.0252721	0.251376	No	No	No	Yes	Yes	No	No
gb BJ153689 unpublished oligo-capped cDNA library, C. elegans L1 stage Caenorhabditis elegans cDNA clone yk1322c09 3', mRNA sequence [BJ153689] ...	BJ153689	1.13709	0.160248	0.32997	0.81507	No	No	No	No	No	No	No
WBGene00014569; Dscr: bkip-1 encodes a novel transmembrane protein conserved amongst nematodes; genetic studies indicate that BKIP-1 functions to regulate the activity of the SLO-1 Ca2+- and voltage-gated potassium channel; BKIP-1 and SLO-1 interact in vitro; a BKIP-1::GFP fusion protein is expressed in most neurons, body wall muscles cells, and the head mesodermal cell, and localizes to the nerv…	bkip-1	1.00308	0.00445641	0.855652	0.978927	No	No	No	No	No	No	No
WBGene00000251; Dscr: The bli-1 gene encodes an unusual cuticular collagen that is required for proper strut formation within the unique medial layer of the adult cuticle; bli-1 interacts genetically with other cuticular collagens such as bli-2 and rol-1, and may be processed for secretion by BLI-4, a Kex2/subtilisin serine endoproteinase; consistent with its role in adult cuticle formation, bli-…	bli-1	0.692137	-0.504841	0.0172249	0.201555	No	No	No	No	No	No	No
WBGene00000252; Dscr: A cuticle collagen involved in strut assembly in the adult cuticle.; Molecule: F59E12.12; Class: BLIstered cuticle ...	bli-2	0.642864	-0.626811	0.00122191	0.0461874	Yes	No	No	No	No	No	No
WBGene00000253; Dscr: bli-3 encodes a large homolog of dual oxidase ('Ce-Duox1'), with an N-terminal peroxidase domain, two central calmodulin-binding EF hands, and a C-terminal superoxide-generating NADPH-oxidase domain; BLI-3 is required for dityrosine cross-linking of collagen, and thus for cuticular integrity; BLI-3 is thought to use cytosolic NADPH to generate reactive oxygen, which then dri…	bli-3	1.00744	0.0123973	0.7919	0.956895	No	No	No	No	No	No	No
WBGene00000254; Dscr: bli-4 encodes a variety of related subtilases (serine endoproteases of the KEX2/subtilisin class), with shared N-termini but varying C-termini, that are collectively required both for larval viability and for stable adhesion of the adult cuticle.; Molecule: K04F10.4a; Class: BLIstered cuticle ...	bli-4	0.972556	-0.0469751	0.646058	0.887218	No	No	No	Yes	No	No	No
WBGene00000255; Dscr: bli-5 encodes a protease inhibitor that affects the integrity of the cuticle and the development of the bursa in the adult male.; Molecule: F45G2.5; Class: BLIstered cuticle ...	bli-5	0.619125	-0.691114	0.000119484	0.0128188	Yes	No	No	No	No	No	No
WBGene00000256; Dscr: bli-6 encodes a collagen involved in adult cuticle structure.; Molecule: Y73B6BL.34; Class: BLIstered cuticle ...	bli-6	0.876152	-0.190082	0.00256036	0.0701092	No	No	No	No	No	No	No
WBGene00003847; Dscr: blmp-1 encodes a zinc finger and SET domain-containing protein that is the C. elegans BLIMP1 (B lymphocyte-induced maturation protein 1) ortholog; loss of blmp-1 activity via deletion mutation has been reported to result in small, dumpy animals with abnormal fat content, while loss of blmp-1 activity via RNAi reportedly results in animals that are small, dumpy, have an amorp…	blmp-1	1.06732	0.0957277	0.230402	0.75368	No	No	No	No	No	No	No
WBGene00011872; Dscr: none available; Molecule: T20G5.10; Class: BLOC (Biogenesis of Lysosome-related Organelles Complex) Subunit homolog ...	blos-1	1.06394	0.0796667	0.479568	0.778718	No	No	No	No	No	No	No
WBGene00022251; Dscr: none available; Molecule: Y73B6BL.30; Class: BLOC (Biogenesis of Lysosome-related Organelles Complex) Subunit homolog ...	blos-2	0.935961	-0.0933766	0.242575	0.766766	No	No	No	Yes	No	No	No
WBGene00020783; Dscr: none available; Molecule: T24H7.4; Class: BLOC (Biogenesis of Lysosome-related Organelles Complex) Subunit homolog ...	blos-4	0.719993	-0.486754	0.00650247	0.119211	No	No	No	Yes	Yes	No	No
WBGene00000257; Dscr: bmk-1 encodes the sole C. elegans BimC/kinesin-5 homolog; while BMK-1 activity is not essential for mitotic progression or development, BMK-1 does play a role in negatively regulating interpolar microtubule sliding during anaphase spindle elongation, thus serving as a brake to slow the rate of spindle-pole separation; BMK-1 localizes to mitotic and meiotic spindles and becom…	bmk-1	0.997828	-0.00650877	0.92829	0.989982	No	No	No	Yes	Yes	No	No
WBGene00017293; Dscr: none available; Molecule: F09E5.17; Class: Boca/MESD chaperone for YWTD beta-propeller-EGF ...	bmy-1	0.952105	-0.0734303	0.323903	0.818763	No	No	No	Yes	No	No	No
WBGene00000259; Dscr: bpl-1 encodes an ortholog of biotin ligase/holocarboxylase synthetase (called biotin ligase in bacteria, and holocarboxylase synthetase in mammalian or animal systems); it is orthologous to human HOLOCARBOXYLASE SYNTHETASE (HLCS; OMIM:253270), which when mutated leads to HLCS deficiency.; Molecule: F13H8.10a; Class: Biotin Protein Ligase wb Protein BPL-1, isoform a [Source:R…	bpl-1	1.18128	0.31432	0.449733	0.756482	No	No	No	No	No	No	No
WBGene00000262; Dscr: The bra-1 gene encodes a homolog of the human BMP receptor-associated molecule (BRAM1) that negatively regulates the DAF-1/DAF-7/DAF-14 TGF-beta signalling pathway.; Molecule: F54B11.6; Class: BMP Receptor Associated protein family ...	bra-1	0.543603	-0.879621	0.00217915	0.0641861	No	No	No	No	No	No	No
WBGene00017757; Dscr: The bra-2 gene encodes a homolog of the human BMP receptor-associated molecule (BRAM1), paralogous to bra-1, that may act upon the SMA-6 TGF-beta signalling pathway; Molecule: F23H11.1; Class: BMP Receptor Associated protein family ...	bra-2	0.855925	-0.224205	0.000178687	0.0161222	No	No	No	Yes	Yes	No	No
WBGene00000264; Dscr: brc-1 encodes an ortholog of human BRCA1 (OMIM:113705, mutated in early onset breast and ovarian cancer) required for double-strand break repair via inter-sister recombination during meiosis; BRC-1 forms a heterodimer with BRD-1, which constitutes an E3 ubiquitin ligase; after irradiation, the DNA checkpoint proteins ATL-1 and MRE-11 are required for BRC-1/BRD-1 heterodimers…	brc-1	0.911855	-0.125035	0.228419	0.751631	No	No	No	Yes	Yes	No	No
WBGene00020316; Dscr: brc-2 encodes a BRC domain-containing protein that is homologous to human BRCA2 which when mutated leads to early-onset breast cancer 2 or hereditary male breast cancer (OMIM:600185); in C. elegans, BRC-2 activity is essential for RAD-51-mediated repair of meiotic and radiation-induced double-strand breaks (DSBs); BRC-2 physically interacts with RAD-51 and single-stranded DN…	brc-2	1.10028	0.143889	0.233942	0.757891	No	No	No	Yes	Yes	No	No
WBGene00000265; Dscr: brd-1 encodes an ortholog of the BRCA1-associating protein BARD1 (OMIM:601593), associated with susceptibility to breast cancer; BRD-1 forms a heterodimer with BRC-1, which constitutes an E3 ubiquitin ligase; after irradiation, the DNA checkpoint proteins ATL-1 and MRE-11 are required for BRC-1/BRD-1 heterodimers to associate with the E2 ubiqutin-conjugating enzyme LET-70/Ub…	brd-1	1.22811	0.296996	0.0338282	0.295592	No	No	No	Yes	Yes	No	No
WBGene00000266; Dscr: bre-1 encodes one of two C. elegans GDP-mannose 4, 6-dehydratases; BRE-1 exhibits GDP-mannose dehydratase activity when expressed in vitro and thus, is predicted to function in vivo in the first step of the biosynthetic pathway that synthesizes GDP-fucose from GDP-mannose; bre-1 is required for toxicity to Cry5B, a Bacillus thurigensis delta-endotoxin, as mutant animals are …	bre-1	1.0369	0.0527522	0.690497	0.911081	No	No	No	No	No	No	No
WBGene00000267; Dscr: bre-2 is required for Cry5B toxicity.; Molecule: Y39E4B.9a; Class: BT (Bacillus thuringiensis) toxin REsistant ...	bre-2	0.871903	-0.193867	0.0570723	0.39506	No	No	No	No	No	No	No
WBGene00000268; Dscr: bre-3 encodes a protein similar to beta-glycosyltransferases from bacteria that is required for the toxicity of Bacillus thuringiensis Cry5B; BRE-3 may act in a pathway with bre-5 and is expressed and functions in the gut epithelium.; Molecule: B0464.4; Class: BT (Bacillus thuringiensis) toxin REsistant ...	bre-3	1.05467	0.073414	0.326679	0.817705	No	No	No	No	No	No	No
WBGene00000269; Dscr: bre-4 encodes a beta-1,4-N-acetylgalactosaminyltransferase that is required for the toxicity of Bacillus thuringiensis Cry5B.; Molecule: Y73E7A.7; Class: BT (Bacillus thuringiensis) toxin REsistant ...	bre-4	1.10645	0.151712	0.18223	0.689204	No	No	No	No	No	No	No
WBGene00000270; Dscr: The bre-5 gene encodes a putative beta-1,3-galactosyltransferase that is predicted to transfer galactose onto proteins or lipids; BRE-5 is required for Cry5B toxicity.; Molecule: T12G3.8a; Class: BT (Bacillus thuringiensis) toxin REsistant ...	bre-5	1.01466	0.0219216	0.699664	0.914923	No	No	No	No	No	No	No
WBGene00000271; Dscr: brf-1 encodes an ortholog of mammalian B-RELATED FACTOR (also known as BRF, TDS4, PCF4, or hTFIIIB90); BRF is thought to act as a molecular bridge between TATA-binding protein (TBP) associated factors that functions in TFIIIB (RNA polymerase III associated transcription factors).; Molecule: F45E12.2; Class: BRF (transcription factor) homolog ...	brf-1	1.13166	0.178514	0.00910911	0.142674	No	No	No	Yes	Yes	No	No
WBGene00000272; Dscr: bro-1 encodes an ortholog of human CBFB (OMIM:121360, mutated in acute myeloid leukemia and CBFB haploinsufficiency) and Drosophila BRO/BGB; BRO-1 is required for the normal proliferation and differentiation of seam cells, alae, and male tail rays; bro-1 mutants exhibit defective seam cell division and differentiation, and males exhibit ray loss; conversely, transgenic overe…	bro-1	0.975363	0.0161222	0.971975	0.994916	No	No	No	No	No	No	No
WBGene00000273; Dscr: brp-1 encodes a glutamine-rich protein that is conserved in nematodes, but that has no known homologies or sequence motifs; BRP-1 is able to bypass the need for the S. cerevisiae mating pheromone MAP kinase cascade to activate the mating pheromone-responsive gene FUSl.; Molecule: Y79H2A.1a; Class: Bypass of Response to Pheromone in yeast ...	brp-1	1.00726	0.00316641	0.972642	0.995015	No	No	No	No	No	No	No
WBGene00001963; Dscr: none available; Molecule: F40G9.4; Class: BTB (Broad/complex/Tramtrack/Bric a brac) domain protein ...	btb-1	0.579731	-0.746703	0.0643688	0.420886	No	No	No	No	No	No	No
WBGene00019313; Dscr: none available; Molecule: K02E7.9; Class: BTB (Broad/complex/Tramtrack/Bric a brac) domain protein ...	btb-10	0.654476	-0.667901	0.101201	0.535006	No	No	No	No	No	No	No
WBGene00019700; Dscr: none available; Molecule: M01D1.3; Class: BTB (Broad/complex/Tramtrack/Bric a brac) domain protein ...	btb-11	0.625123	-0.695169	0.0499917	0.36629	No	No	No	No	No	No	No
WBGene00022555; Dscr: none available; Molecule: ZC204.3; Class: BTB (Broad/complex/Tramtrack/Bric a brac) domain protein ...	btb-12	1.04439	0.059786	0.756902	0.944008	No	Yes	No	No	No	No	No
WBGene00022561; Dscr: none available; Molecule: ZC204.11; Class: BTB (Broad/complex/Tramtrack/Bric a brac) domain protein ...	btb-13	1.13582	0.173092	0.155291	0.643601	No	Yes	No	No	No	No	No
WBGene00013275; Dscr: none available; Molecule: Y57A10B.3; Class: BTB (Broad/complex/Tramtrack/Bric a brac) domain protein ...	btb-14	1.11029	0.15115	0.00127365	0.0472333	No	No	No	No	No	No	No
WBGene00015594; Dscr: none available; Molecule: C08E3.2; Class: BTB (Broad/complex/Tramtrack/Bric a brac) domain protein ...	btb-15	1.00063	0.000921823	0.971422	0.994891	No	No	No	No	No	No	No
WBGene00018195; Dscr: none available; Molecule: F39E9.2; Class: BTB (Broad/complex/Tramtrack/Bric a brac) domain protein ...	btb-16	0.739143	-0.431062	0.00327546	0.0802223	No	No	No	No	No	Yes	No
WBGene00018200; Dscr: none available; Molecule: F39E9.11; Class: BTB (Broad/complex/Tramtrack/Bric a brac) domain protein ...	btb-17	0.850716	-0.236914	0.0468665	0.353567	No	No	No	No	No	No	No
WBGene00018201; Dscr: none available; Molecule: F39E9.12; Class: BTB (Broad/complex/Tramtrack/Bric a brac) domain protein ...	btb-18	0.818066	-0.289145	0.0134926	0.177062	No	No	No	No	No	No	No
WBGene00010194; Dscr: none available; Molecule: F57C2.2; Class: BTB (Broad/complex/Tramtrack/Bric a brac) domain protein ...	btb-19	1.01007	0.0209578	0.809287	0.963737	No	No	No	Yes	No	No	No
WBGene00020802; Dscr: none available; Molecule: T25D10.5; Class: BTB (Broad/complex/Tramtrack/Bric a brac) domain protein ...	btb-2	1.96229	1.02464	0.004994	0.103342	No	Yes	No	No	No	No	No
WBGene00010193; Dscr: none available; Molecule: F57C2.1; Class: BTB (Broad/complex/Tramtrack/Bric a brac) domain protein ...	btb-20	0.942962	-0.0784052	0.364835	0.730165	No	No	No	Yes	Yes	No	No
WBGene00018540; Dscr: none available; Molecule: F47C10.2; Class: BTB (Broad/complex/Tramtrack/Bric a brac) domain protein ...	btb-21	1.28934	0.455517	0.16438	0.660748	No	No	No	No	No	No	No
WBGene00015013; Dscr: none available; Molecule: B0047.2; Class: BTB (Broad/complex/Tramtrack/Bric a brac) domain protein ...	btb-3	0.519984	-0.938615	7.67163e-05	0.00989913	Yes	No	No	No	No	No	No
WBGene00019142; Dscr: none available; Molecule: F59H6.12; Class: BTB (Broad/complex/Tramtrack/Bric a brac) domain protein ...	btb-4	0.397606	-1.3481	8.9971e-05	0.0109213	Yes	No	No	No	No	No	No
WBGene00021042; Dscr: none available; Molecule: W05G11.5; Class: BTB (Broad/complex/Tramtrack/Bric a brac) domain protein ...	btb-5	0.915791	-0.0800095	0.782073	0.95388	No	No	No	No	No	No	No
WBGene00018438; Dscr: none available; Molecule: F45C12.7; Class: BTB (Broad/complex/Tramtrack/Bric a brac) domain protein ...	btb-6	0.759166	-0.392547	0.0553116	0.38691	No	No	No	No	Yes	No	No
WBGene00018443; Dscr: none available; Molecule: F45C12.12; Class: BTB (Broad/complex/Tramtrack/Bric a brac) domain protein ...	btb-7	0.791388	-0.328693	0.0225563	0.235661	No	No	No	No	Yes	No	No
WBGene00018437; Dscr: none available; Molecule: F45C12.6; Class: BTB (Broad/complex/Tramtrack/Bric a brac) domain protein ...	btb-8	0.560751	-0.995639	0.0831654	0.482974	No	No	No	No	No	No	No
WBGene00018435; Dscr: none available; Molecule: F45C12.4; Class: BTB (Broad/complex/Tramtrack/Bric a brac) domain protein ...	btb-9	0.947325	-0.0722171	0.492536	0.788278	No	No	No	No	No	No	No
WBGene00000274; Dscr: btf-1 encodes a member of the TBP-associated family (TAF), with weak similarity to human TBP-associated factor 172.; Molecule: F15D4.1; Class: BTAF (TBP-associated factor) homolog ...	btf-1	1.00603	0.0098133	0.900919	0.98779	No	No	No	Yes	Yes	No	No
WBGene00000275; Dscr: bub-1 encodes a serine/threonine kinase orthologous to Saccharomyces cerevisiae BUB1 which is required for proper function of the mitotic spindle assembly checkpoint and human BUB1 (OMIM:602452) which is mutated in some colorectal cancers; BUB-1 activity is required at several stages of development, including embryogenesis; BUB-1 is expressed predominantly in the anterior of…	bub-1	1.15199	0.205942	0.0402441	0.324169	No	No	No	Yes	Yes	No	No
WBGene00013209; Dscr: none available; Molecule: Y54G9A.6; Class: yeast BUB homolog ...	bub-3	0.919439	-0.121787	0.0116713	0.163115	No	No	No	Yes	No	No	No
WBGene00044617; Dscr: bus-1 encodes an integral membrane O-acyltransferase; bus-1 mutants are resistant to colonization by Microbacterium nematophilum; a bus-1::GFP reporter fusion is expressed in rectal cells from late embryogenesis through adulthood with some adjacent neurons as well as two head neurons, probably amphidial, also showing expression.; Molecule: R03H4.6; Class: Bacterially Un-Swol…	bus-1	1.47292	0.453846	0.190526	0.700389	No	No	No	No	No	No	No
WBGene00010442; Dscr: bus-12 encodes a predicted nucleotide-sugar transporter and is most similar to sqv-7 within the elegans genome, which encodes a protein that can transport UDP-glucuronic acid, UDP-N acetylgalactosamine, and UDP-galactose, when expressed in yeast cells, and UDP-galactose when expressed in canine cells; bus-12 mutants show little or no infection when grown in the presence of t…	bus-12	0.660686	-0.574004	0.0156476	0.19167	No	No	No	No	No	No	No
WBGene00044630; Dscr: bus-17 encodes a putative GT13 glycosyltransferase whose homologs include human B3GALT2 and C. elegans BRE-5; BUS-17 is required for bacterial infection, as well as for cuticle integrity, long-term survival, and traction during movement; specifically, bus-17 is needed both for colonization by Microbacterium nematophilum (and the tail-swelling response to M. nematophilum infe…	bus-17	0.817469	-0.284129	0.0489989	0.362455	No	No	No	No	No	No	No
WBGene00044631; Dscr: bus-18 encodes a lysocardiolipin acyltransferase; bus-18 is required for colonization by Microbacterium nematophilum and the tail-swelling response to M. nematophilum infection, as well as for cuticle integrity, traction during movement, full body size, normally rapid growth, and vulval morphogenesis; bus-18 is also needed for normal cuticle antigens and resistance to emetin…	bus-18	5.14797	0.469789	0.73929	0.935243	No	No	No	No	No	No	No
WBGene00011590; Dscr: bus-19 encodes an ancient but unfamiliar transmembrane protein required for colonization by Microbacterium nematophilum and the tail-swelling response to M. nematophilum infection, as well as for cuticle integrity and traction during movement, normal alae and body shape, dauer formation, normally rapid growth, and larval viability; BUS-19 (along with Y71A12C.2) is orthologou…	bus-19	0.696446	-0.518005	0.0107116	0.155853	No	No	No	No	No	No	No
WBGene00044618; Dscr: bus-2 encodes a predicted glycosyltransferase that contains conserved domains of core-1 beta1,3 galactosyltransferases; bus-2 is required for bacterial infection, and for fully normal cuticle integrity; specifically, bus-2 is needed both for colonization by Microbacterium nematophilum (and the tail-swelling response to M. nematophilum infection), and for attachment of Yersin…	bus-2	1.22796	0.3571	0.36532	0.729804	No	No	No	No	No	No	No
WBGene00044620; Dscr: bus-4 encodes a galactosyltransferase; bus-4 is required for bacterial infection, and for fully normal cuticle integrity and body size; specifically, bus-4 is needed both for colonization by Microbacterium nematophilum (and the tail-swelling response to M. nematophilum infection) and for attachment of Yersinia pseudotuberculosis biofilms.; Molecule: T22B11.2; Class: Bacteria…	bus-4	0.677476	-0.542959	0.0146591	0.185098	No	No	No	No	No	No	No
WBGene00044623; Dscr: bus-8 encodes a glycosyltransferase related to mannosyltransferases that play a role in protein N-linked glycosylation ; bus-8 is required for colonization by Microbacterium nematophilum and the tail-swelling response to M. nematophilum infection; bus-8 is also essential for enclosure during embryonic morphogenesis, functioning in or with ephrin-mediated signaling to effect …	bus-8	0.828866	-0.255161	0.209895	0.72742	No	No	No	No	No	No	No
WBGene00007213; Dscr: none available; Molecule: C01A2.1a; Class: not known ...	C01A2.1	1.01656	0.016445	0.944239	0.991678	No	No	No	No	No	No	No
WBGene00198708; Dscr: none available; Molecule: C01A2.10; Class: not known ...	C01A2.10	0.960331	-0.0614597	0.315209	0.819391	No	No	No	No	No	No	No
WBGene00007214; Dscr: none available; Molecule: C01A2.2a; Class: not known ...	C01A2.2	0.871389	-0.199136	0.000287743	0.0205647	No	No	No	No	No	No	No
WBGene00007215; Dscr: none available; Molecule: C01A2.3; Class: not known ...	C01A2.3	0.958764	-0.0586649	0.375257	0.724666	No	No	No	No	No	Yes	No
WBGene00007216; Dscr: none available; Molecule: C01A2.4; Class: not known ...	C01A2.4	1.08248	0.106262	0.291614	0.811345	No	No	No	No	No	No	No
WBGene00007217; Dscr: none available; Molecule: C01A2.5; Class: not known ...	C01A2.5	0.930722	-0.108085	0.201184	0.714045	No	No	No	Yes	No	No	No
WBGene00007218; Dscr: none available; Molecule: C01A2.6; Class: not known ...	C01A2.6	0.963686	-0.0568279	0.542575	0.8251	No	No	No	No	No	No	No
WBGene00044982; Dscr: none available; Molecule: C01A2.8; Class: not known ...	C01A2.8	1.18829	0.204399	0.449711	0.756473	No	No	No	No	No	No	No
WBGene00077546; Dscr: none available; Molecule: C01A2.9; Class: not known ...	C01A2.9	0.785246	-0.487797	0.291031	0.811544	No	No	No	No	No	No	No
WBGene00015284; Dscr: none available; Molecule: C01B10.10; Class: not known ...	C01B10.10	0.355316	-1.49545	3.46497e-06	0.00233133	Yes	No	No	No	No	Yes	No
WBGene00044294; Dscr: C01B10.11 encodes a novel protein, conserved amongst nematodes; loss of C01B10.11 function via large-scale RNAi experiments indicates that C01B10.11 is required for coordinated locomotion and normal body morphology; expression studies indicate that C01B10.11 mRNA is enriched in the intestine.; Molecule: C01B10.11; Class: not known ...	C01B10.11	1.08433	0.123162	0.4381	0.748273	No	No	No	No	No	No	No
WBGene00015278; Dscr: C01B10.3 encodes a paralog of IPP-5, and thus may functionally overlap with ipp-5 in vivo.; Molecule: C01B10.3; Class: not known ...	C01B10.3	0.901242	-0.162449	0.328098	0.817002	No	No	No	No	No	No	No
WBGene00015279; Dscr: none available; Molecule: C01B10.4; Class: not known ...	C01B10.4	1.03115	0.0434591	0.237174	0.76233	No	No	No	No	No	No	No
WBGene00194839; Dscr: none available; Molecule: C01B10.44; Class: not known ...	C01B10.44	1.49597	0.659583	0.075119	0.457278	No	No	No	No	No	No	No
WBGene00195911; Dscr: none available; Molecule: C01B10.45; Class: not known ...	C01B10.45	0.815114	-0.257254	0.255353	0.781354	No	No	No	No	No	No	No
WBGene00200962; Dscr: none available; Molecule: C01B10.46; Class: not known ...	C01B10.46	5.50167	1.04448	0.366486	0.72938	No	No	No	No	No	No	No
WBGene00201114; Dscr: none available; Molecule: C01B10.47; Class: not known ...	C01B10.47	1.06435	0.0792865	0.490089	0.786286	No	No	No	No	No	No	No
WBGene00219791; Dscr: none available; Molecule: C01B10.48; Class: not known ...	C01B10.48	0.793891	-0.318953	0.0366492	0.308177	No	No	No	No	No	No	No
WBGene00219792; Dscr: none available; Molecule: C01B10.49; Class: not known ...	C01B10.49	0.261692	-0.962079	0.316032	0.819269	No	No	No	No	No	No	No
WBGene00015280; Dscr: none available; Molecule: C01B10.6a; Class: not known ...	C01B10.6	2.34168	1.22929	1.27394e-06	0.00153846	Yes	No	No	No	No	No	No
ref Caenorhabditis elegans Protein C01B10.6, isoform a (C01B10.6) mRNA, complete cds [NM_171366] ...	C01B10.6a.2	2.32824	1.22494	5.31644e-06	0.00281341	Yes	No	No	No	No	No	No
WBGene00015281; Dscr: none available; Molecule: C01B10.7; Class: not known ...	C01B10.7	0.710991	-0.506667	0.00793215	0.132525	No	No	No	No	No	No	No
WBGene00015282; Dscr: none available; Molecule: C01B10.8; Class: not known ...	C01B10.8	0.920135	-0.118459	0.0314239	0.284561	No	No	No	Yes	Yes	No	No
ref Caenorhabditis elegans Protein C01B10.9 (C01B10.9) mRNA, complete cds [NM_068622] ...	C01B10.9	1.00205	0.00261906	0.940902	0.9918	No	No	No	No	No	No	No
WBGene00200963; Dscr: none available; Molecule: C01B12.10; Class: not known ...	C01B12.10	0.419434	-0.763454	0.298323	0.815699	No	No	No	No	No	No	No
ref Caenorhabditis elegans Protein C01B12.8 (C01B12.8) mRNA, complete cds [NM_061235] ...	C01B12.8	1.15166	0.207693	0.0397611	0.321875	No	No	No	No	No	No	No
WBGene00022904; Dscr: none available; Molecule: C01B12.9; Class: not known ...	C01B12.9	1.08766	0.124258	0.235166	0.759192	No	No	No	No	No	No	No
WBGene00015271; Dscr: none available; Molecule: C01B4.7; Class: not known ...	C01B4.7	0.84165	-0.241365	0.0972216	0.52559	No	No	No	No	No	No	No
WBGene00197279; Dscr: none available; Molecule: C01B7.10; Class: not known ...	C01B7.10	1.11644	-0.0353684	0.964167	0.993726	No	No	No	No	No	No	No
WBGene00197765; Dscr: none available; Molecule: C01B7.11; Class: not known ...	C01B7.11	1.64865	0.322708	0.675647	0.902767	No	No	No	No	No	No	No
WBGene00198056; Dscr: none available; Molecule: C01B7.12; Class: not known ...	C01B7.12	0.390756	-0.792013	0.30641	0.818239	No	No	No	No	No	No	No
WBGene00199453; Dscr: none available; Molecule: C01B7.13; Class: not known ...	C01B7.13	0.90514	-0.127778	0.336564	0.807267	No	No	No	No	No	No	No
WBGene00200053; Dscr: none available; Molecule: C01B7.14; Class: not known ...	C01B7.14	0.399	-0.74775	0.391401	0.725014	No	No	No	No	No	No	No
WBGene00200596; Dscr: none available; Molecule: C01B7.15; Class: not known ...	C01B7.15	0.996125	-0.00609995	0.807043	0.962501	No	No	No	No	No	No	No
WBGene00201855; Dscr: none available; Molecule: C01B7.16; Class: not known ...	C01B7.16	0.9447	-0.0783861	0.910194	0.989116	No	No	No	No	No	No	No
WBGene00015275; Dscr: none available; Molecule: C01B7.3; Class: not known ...	C01B7.3	0.787043	-0.357523	0.435156	0.746793	No	No	No	No	No	No	No
WBGene00015276; Dscr: C01B7.5 encodes a PDZ domain-containing protein conserved amongst nematodes.; Molecule: C01B7.5; Class: not known ...	C01B7.5	0.647673	-0.387521	0.618404	0.871789	No	No	No	No	No	No	No
WBGene00195328; Dscr: none available; Molecule: C01B7.8; Class: not known ...	C01B7.8	1.06838	0.0806726	0.88044	0.985267	No	No	No	No	No	No	No
WBGene00196436; Dscr: none available; Molecule: C01B7.9; Class: not known ...	C01B7.9	1.15548	0.171704	0.382331	0.725153	No	No	No	No	No	No	No
WBGene00007220; Dscr: none available; Molecule: C01B9.1a; Class: not known ...	C01B9.1	1.15524	0.244032	0.306853	0.818216	No	No	No	No	No	No	No
WBGene00044129; Dscr: none available; Molecule: C01B9.3; Class: not known ...	C01B9.3	0.749992	-0.434914	0.388944	0.724538	No	No	No	No	No	No	No
WBGene00194890; Dscr: none available; Molecule: C01B9.4; Class: not known ...	C01B9.4	0.591805	-0.782837	0.0158759	0.193161	No	No	No	No	No	No	No
WBGene00194939; Dscr: none available; Molecule: C01B9.5; Class: not known ...	C01B9.5	0.874727	-0.181008	0.432863	0.745085	No	No	No	No	No	No	No
WBGene00200813; Dscr: none available; Molecule: C01B9.6; Class: not known ...	C01B9.6	1.43269	0.362717	0.356492	0.74207	No	No	No	No	No	No	No
WBGene00206391; Dscr: none available; Molecule: C01B9.7; Class: not known ...	C01B9.7	0.592148	-0.703421	0.0829481	0.482307	No	No	No	No	No	No	No
WBGene00015294; Dscr: none available; Molecule: C01C10.2a; Class: not known ...	C01C10.2	0.859511	-0.217847	0.00795183	0.13276	No	No	No	No	No	No	No
WBGene00197576; Dscr: none available; Molecule: C01C10.5; Class: not known ...	C01C10.5	1.22034	0.249304	0.322283	0.819373	No	No	No	No	No	No	No
WBGene00015292; Dscr: none available; Molecule: C01C4.2; Class: not known ...	C01C4.2	0.185809	-0.955495	0.450939	0.757429	No	No	No	No	No	No	No
WBGene00015293; Dscr: C01C4.3 encodes a serine/threonine protein kinase.; Molecule: C01C4.3a; Class: not known ...	C01C4.3	1.02169	0.035265	0.709372	0.919904	No	No	No	No	No	No	No
WBGene00198695; Dscr: none available; Molecule: C01C4.4; Class: not known ...	C01C4.4	0.769459	-0.342866	0.372687	0.725802	No	No	No	No	No	No	No
WBGene00199009; Dscr: none available; Molecule: C01C4.5; Class: not known ...	C01C4.5	0.997176	-0.0148789	0.958379	0.992846	No	No	No	No	No	No	No
WBGene00201103; Dscr: none available; Molecule: C01C4.6; Class: not known ...	C01C4.6	0.357751	-0.763692	0.351097	0.765378	No	No	No	No	No	No	No
WBGene00201823; Dscr: none available; Molecule: C01C4.7; Class: not known ...	C01C4.7	0.782401	-0.272352	0.345596	0.78838	No	No	No	No	No	No	No
WBGene00015296; Dscr: none available; Molecule: C01F1.1; Class: not known ...	C01F1.1	1.15379	0.20697	0.00437609	0.0953307	No	No	No	Yes	Yes	No	No
WBGene00015298; Dscr: none available; Molecule: C01F1.3a; Class: not known ...	C01F1.3	1.15341	0.211035	0.0383083	0.315097	No	No	No	No	No	No	No
WBGene00015299; Dscr: none available; Molecule: C01F1.4; Class: not known ...	C01F1.4	0.879398	-0.169151	0.410265	0.732751	No	No	No	No	No	No	No
WBGene00015300; Dscr: none available; Molecule: C01F1.5; Class: not known ...	C01F1.5	0.886727	-0.159426	0.438951	0.748586	No	No	No	No	No	No	No
WBGene00015301; Dscr: none available; Molecule: C01F1.6; Class: not known ...	C01F1.6	0.89223	-0.175826	0.179539	0.684967	No	No	No	Yes	No	No	No
WBGene00195643; Dscr: none available; Molecule: C01F1.7; Class: not known ...	C01F1.7	0.707842	-0.358587	0.338443	0.803994	No	No	No	No	No	No	No
WBGene00202373; Dscr: none available; Molecule: C01F1.8; Class: not known ...	C01F1.8	4.56668	1.51104	0.134416	0.608608	No	No	No	No	No	No	No
WBGene00196006; Dscr: none available; Molecule: C01F4.4; Class: not known ...	C01F4.4	1.29789	0.340674	0.108075	0.553032	No	No	No	No	No	No	No
WBGene00197034; Dscr: none available; Molecule: C01F4.5; Class: not known ...	C01F4.5	1.00045	0.000644894	0.981952	0.996465	No	No	No	No	No	No	No
WBGene00197505; Dscr: none available; Molecule: C01F4.6; Class: not known ...	C01F4.6	1.38596	0.382372	0.220577	0.74184	No	No	No	No	No	No	No
WBGene00198507; Dscr: none available; Molecule: C01F4.7; Class: not known ...	C01F4.7	0.874629	-0.158072	0.553627	0.832872	No	No	No	No	No	No	No
WBGene00199623; Dscr: none available; Molecule: C01F4.8; Class: not known ...	C01F4.8	1.31978	0.323266	0.396518	0.72638	No	No	No	No	No	No	No
WBGene00202263; Dscr: none available; Molecule: C01F4.9; Class: not known ...	C01F4.9	1.47756	0.486006	0.140597	0.618574	No	No	No	No	No	No	No
WBGene00197075; Dscr: none available; Molecule: C01F6.12; Class: not known ...	C01F6.12	1.06238	0.0673897	0.736394	0.933886	No	No	No	No	No	No	No
WBGene00199478; Dscr: none available; Molecule: C01F6.13; Class: not known ...	C01F6.13	0.833248	-0.258409	0.0473789	0.356064	No	No	No	No	No	No	No
WBGene00219207; Dscr: none available; Molecule: C01F6.14; Class: not known ...	C01F6.14	0.655922	-0.62876	0.00476685	0.100004	No	No	No	No	No	No	No
WBGene00219793; Dscr: none available; Molecule: C01F6.15; Class: not known ...	C01F6.15	0.999534	-0.000508926	0.975889	0.995741	No	No	No	No	No	No	No
WBGene00235286; Dscr: none available; Molecule: C01F6.16; Class: not known ...	C01F6.16	0.949861	-0.0968777	0.806424	0.962177	No	No	No	No	No	No	No
WBGene00007222; Dscr: none available; Molecule: C01F6.2; Class: not known ...	C01F6.2	1.74416	0.854669	0.0177752	0.20529	No	No	No	No	Yes	No	No
WBGene00007223; Dscr: The C01F6.9 gene resides in an operon that also contains the genes icl-1 and lpl-1.; Molecule: C01F6.9; Class: not known ...	C01F6.9	1.02651	0.0397171	0.428428	0.743098	No	No	No	No	No	No	No
WBGene00007230; Dscr: none available; Molecule: C01G10.1; Class: not known ...	C01G10.1	1.81809	0.98371	0.0515255	0.372543	No	No	No	No	Yes	No	No
WBGene00007237; Dscr: none available; Molecule: C01G10.10a; Class: not known ...	C01G10.10	0.98911	-0.0131586	0.832552	0.972098	No	No	No	No	No	No	No
WBGene00007238; Dscr: none available; Molecule: C01G10.13; Class: not known ...	C01G10.13	1.02303	0.129082	0.741654	0.936498	No	No	No	No	No	No	No
WBGene00007239; Dscr: none available; Molecule: C01G10.14; Class: not known ...	C01G10.14	1.92477	0.995644	0.00754338	0.128491	No	Yes	No	No	Yes	No	No
WBGene00007240; Dscr: none available; Molecule: C01G10.15; Class: not known ...	C01G10.15	2.19175	1.16047	0.000544179	0.0289601	Yes	No	No	No	No	No	No
WBGene00007241; Dscr: none available; Molecule: C01G10.16; Class: not known ...	C01G10.16	0.865067	-0.301097	0.440917	0.749984	No	No	No	No	No	No	No
WBGene00077583; Dscr: none available; Molecule: C01G10.18; Class: not known ...	C01G10.18	1.97401	0.562485	0.375061	0.724822	No	No	No	No	No	No	No
WBGene00077584; Dscr: none available; Molecule: C01G10.19; Class: not known ...	C01G10.19	1.44003	0.35299	0.391915	0.724996	No	No	No	No	No	No	No
WBGene00007231; Dscr: none available; Molecule: C01G10.4; Class: not known wb Protein C01G10.4 [Source:RefSeq peptide;Acc:NP_506719] [C01G10.4] ...	C01G10.4	2.84688	1.58283	0.0212855	0.228413	No	No	No	No	No	No	No
WBGene00007232; Dscr: none available; Molecule: C01G10.5; Class: not known ...	C01G10.5	4.00624	1.99056	4.86139e-06	0.00272573	Yes	No	No	No	No	No	No
WBGene00007233; Dscr: C01G10.6 encodes a predicted secreted or transmembrane protein that is rich in asparagine and tyrosine residues and which displays some similarity to the Staphylococcal secretory antigen ssaA2 precursor and Saccharomyces cerevisiae Var1p, a mitochondrially encoded ribosomal protein.; Molecule: C01G10.6; Class: not known ...	C01G10.6	2.07709	0.955916	0.053331	0.379538	No	No	No	No	No	No	No
WBGene00007234; Dscr: none available; Molecule: C01G10.7; Class: not known ...	C01G10.7	0.944057	-0.0826821	0.100793	0.533928	No	No	No	No	Yes	No	No
WBGene00007235; Dscr: none available; Molecule: C01G10.8; Class: not known ...	C01G10.8	0.941234	-0.0889882	0.0825237	0.48067	No	No	No	Yes	Yes	No	No
WBGene00007236; Dscr: none available; Molecule: C01G10.9; Class: not known ...	C01G10.9	1.02265	0.0284301	0.841956	0.975797	No	No	No	No	No	No	No
WBGene00044053; Dscr: none available; Molecule: C01G12.12; Class: not known ...	C01G12.12	1.21277	0.281306	0.00767242	0.129844	No	No	No	No	No	No	No
WBGene00044333; Dscr: none available; Molecule: C01G12.13; Class: not known ...	C01G12.13	1.70103	0.824526	0.0226994	0.236421	No	No	No	No	No	No	No
WBGene00201201; Dscr: none available; Molecule: C01G12.14; Class: not known ...	C01G12.14	4.47029	0.982687	0.350277	0.769395	No	No	No	No	No	No	No
WBGene00219299; Dscr: none available; Molecule: C01G12.16; Class: not known ...	C01G12.16	0.689194	-0.536257	0.18597	0.69487	No	No	No	No	No	No	No
WBGene00007244; Dscr: none available; Molecule: C01G12.3; Class: not known ...	C01G12.3	1.19746	0.291141	0.164162	0.660492	No	No	No	No	Yes	No	No
WBGene00007245; Dscr: none available; Molecule: C01G12.5; Class: not known ...	C01G12.5	0.839235	-0.199892	0.396888	0.726605	No	No	No	No	No	No	No
WBGene00007247; Dscr: none available; Molecule: C01G12.7; Class: not known ...	C01G12.7	0.705919	-0.479826	0.101387	0.535209	No	No	No	No	No	No	No
WBGene00007249; Dscr: none available; Molecule: C01G12.9; Class: not known ...	C01G12.9	1.61706	0.751672	0.0322351	0.288798	No	No	No	No	No	No	No
WBGene00235291; Dscr: none available; Molecule: C01G5.25; Class: not known ...	C01G5.25	0.751012	-0.372646	0.237648	0.762655	No	No	No	No	No	No	No
WBGene00015305; Dscr: none available; Molecule: C01G5.3; Class: not known ...	C01G5.3	1.94463	1.01966	0.0107628	0.156405	No	No	No	No	Yes	No	No
WBGene00015306; Dscr: none available; Molecule: C01G5.4; Class: not known ...	C01G5.4	2.14489	1.14115	0.00571455	0.111401	No	No	No	No	No	No	No
WBGene00015307; Dscr: none available; Molecule: C01G5.5; Class: not known ...	C01G5.5	0.96917	-0.0414931	0.5606	0.838488	No	No	No	No	Yes	No	No
WBGene00015308; Dscr: C01G5.6 encodes the C. elegans homolog of Saccharomyces cerevisiae Ddi1/Vsm1 (DNA damage-inducible 1/v-SNARE-master 1) that regulates the cell cycle and the secretory pathway; in C. elegans, C01G5.6 appears to play a role in regulating synaptogenesis, as C05G5.6 mutant animals exhibit higher synaptic density along the dorsal nerve cord than wild type; a C05G5.6 mutation resu…	C01G5.6	1.01466	0.0209076	0.554264	0.833352	No	No	No	Yes	Yes	No	No
WBGene00015309; Dscr: none available; Molecule: C01G5.7; Class: not known ...	C01G5.7	0.758406	-0.267524	0.647334	0.888193	No	No	No	No	No	No	No
WBGene00015311; Dscr: none available; Molecule: C01G5.9; Class: not known ...	C01G5.9	0.945756	-0.0746283	0.420336	0.738252	No	No	No	No	No	No	No
WBGene00014663; Dscr: none available; Molecule: C01G6.10; Class: not known ...	C01G6.10	0.843516	-0.179248	0.618691	0.871933	No	No	No	No	No	No	No
WBGene00202300; Dscr: none available; Molecule: C01G6.13; Class: not known ...	C01G6.13	1.12342	0.162553	0.359042	0.737307	No	No	No	No	No	No	No
WBGene00007224; Dscr: none available; Molecule: C01G6.2; Class: not known ...	C01G6.2	1.5793	0.695147	0.0129636	0.172621	No	Yes	No	No	Yes	No	No
WBGene00007225; Dscr: none available; Molecule: C01G6.3; Class: not known ...	C01G6.3	0.768839	-0.367345	0.0630998	0.416579	No	No	No	No	Yes	No	No
WBGene00007226; Dscr: none available; Molecule: C01G6.4; Class: not known ...	C01G6.4	1.0314	0.0473404	0.610392	0.866877	No	No	No	Yes	No	No	No
WBGene00007227; Dscr: none available; Molecule: C01G6.5; Class: not known ...	C01G6.5	0.97371	-0.0410411	0.547648	0.828243	No	No	No	Yes	No	No	No
ref Caenorhabditis elegans Protein MTRR-1, isoform b (mtrr-1) mRNA, complete cds [NM_182118] ...	C01G6.6b.2	1.06261	0.089045	0.740996	0.936018	No	No	No	No	No	No	No
WBGene00007229; Dscr: none available; Molecule: C01G6.9; Class: not known ...	C01G6.9	0.774342	-0.367357	0.0144253	0.183375	No	No	No	No	No	No	No
WBGene00015312; Dscr: none available; Molecule: C01G8.1a; Class: not known ...	C01G8.1	0.85068	-0.250836	0.268327	0.794021	No	No	No	Yes	Yes	No	No
WBGene00200253; Dscr: none available; Molecule: C01G8.10; Class: not known ...	C01G8.10	0.963223	-0.0513376	0.426311	0.741721	No	No	No	No	No	No	No
ref Caenorhabditis elegans Protein DNJ-4 (dnj-4) mRNA, complete cds [NM_059157] ...	C01G8.4	1.09358	0.13163	0.152529	0.638961	No	No	No	No	No	No	No
WBGene00200854; Dscr: none available; Molecule: C01H6.10; Class: not known ...	C01H6.10	0.998012	-0.00288689	0.885163	0.986428	No	No	No	No	No	No	No
WBGene00201710; Dscr: none available; Molecule: C01H6.11; Class: not known ...	C01H6.11	1.18725	0.213799	0.269162	0.794994	No	No	No	No	No	No	No
WBGene00007252; Dscr: none available; Molecule: C01H6.2; Class: not known ...	C01H6.2	0.938891	-0.091848	0.254477	0.780703	No	No	No	No	No	No	No
WBGene00007253; Dscr: none available; Molecule: C01H6.3; Class: not known ...	C01H6.3	1.07606	0.191696	0.594127	0.859852	No	No	No	No	No	No	No
WBGene00007254; Dscr: none available; Molecule: C01H6.4; Class: not known ...	C01H6.4	1.12588	0.171901	0.0245531	0.247411	No	No	No	No	No	No	No
WBGene00007255; Dscr: C01H6.6 encodes a predicted transmembrane protein orthologous to human ACDP1-ACDP4 and S. cerevisiae MAM3, and paralogous to C33D12.2, C52D10.12, M02F4.3, R04E5.2, and R13G10.4; by orthology with MAM3, C01H6.6 may participate in metal homoeostasis; C01H6.6, MAM3, and ACDP1-ACDP4 belong to a family of proteins (sharing an ACD domain) from bacteria, yeast, plants, and metazoa;…	C01H6.6	0.957936	-0.0665664	0.437735	0.748165	No	No	No	No	No	No	No
WBGene00007257; Dscr: none available; Molecule: C01H6.8a; Class: not known ...	C01H6.8	0.84892	-0.27023	0.256374	0.782293	No	No	No	No	No	No	No
WBGene00007258; Dscr: C01H6.9 encodes a homolog of haploid germ cell-specific nuclear protein kinase (haspin) that specifically binds GOA-1 in yeast two-hybrid assays; C01H6.9 is expressed in PHB sensory neurons and PVT interneurons in the tail, several unidentified neurons in the head (with projections to the nose and nerve ring), and intestinal cells, with mainly nuclear localization; C01H6.9 h…	C01H6.9	1.00388	0.0073385	0.90984	0.989166	No	No	No	Yes	Yes	No	No
wb EGF-like domain-containing protein C02B10.3 [Source:UniProtKB/Swiss-Prot;Acc:O44443] [C02B10.3.1] ...	C02B10.3	0.960119	-0.0590442	0.204875	0.719229	No	No	No	No	No	No	No
WBGene00015329; Dscr: none available; Molecule: C02B10.4; Class: not known ...	C02B10.4	0.970313	-0.0431332	0.148252	0.632177	No	No	No	Yes	Yes	No	No
WBGene00015330; Dscr: none available; Molecule: C02B10.5; Class: not known ...	C02B10.5	0.89647	-0.160205	0.156641	0.646466	No	No	No	Yes	No	No	No
WBGene00015331; Dscr: none available; Molecule: C02B10.6; Class: not known ...	C02B10.6	2.62928	1.42181	0.00494965	0.102741	No	Yes	No	No	Yes	No	No
WBGene00195531; Dscr: none available; Molecule: C02B10.71; Class: not known ...	C02B10.71	1.48281	0.348663	0.453597	0.758998	No	No	No	No	No	No	No
WBGene00196535; Dscr: none available; Molecule: C02B10.72; Class: not known ...	C02B10.72	0.570413	-0.549744	0.316842	0.818933	No	No	No	No	No	No	No
WBGene00196900; Dscr: none available; Molecule: C02B10.73; Class: not known ...	C02B10.73	0.63103	-0.107414	0.916272	0.989716	No	No	No	No	No	No	No
WBGene00200553; Dscr: none available; Molecule: C02B10.74; Class: not known ...	C02B10.74	1.10738	0.10075	0.733577	0.932046	No	No	No	No	No	No	No
WBGene00199348; Dscr: none available; Molecule: C02B4.10; Class: not known ...	C02B4.10	0.967974	-0.0463348	0.138457	0.615714	No	No	No	No	No	No	No
WBGene00200045; Dscr: none available; Molecule: C02B4.11; Class: not known ...	C02B4.11	1.20945	0.218461	0.403602	0.729482	No	No	No	No	No	No	No
WBGene00200321; Dscr: none available; Molecule: C02B4.12; Class: not known ...	C02B4.12	0.513851	-0.659214	0.237457	0.762771	No	No	No	No	No	No	No
WBGene00200401; Dscr: none available; Molecule: C02B4.13; Class: not known ...	C02B4.13	0.539785	-0.352245	0.720974	0.925067	No	No	No	No	No	No	No
WBGene00201352; Dscr: none available; Molecule: C02B4.14; Class: not known ...	C02B4.14	0.310793	-0.801663	0.379286	0.724866	No	No	No	No	No	No	No
WBGene00007259; Dscr: none available; Molecule: C02B4.3; Class: not known ...	C02B4.3	0.827911	-0.216007	0.371113	0.72616	No	No	No	No	No	No	No
WBGene00045386; Dscr: none available; Molecule: C02B4.4; Class: not known ...	C02B4.4	0.937609	-0.20095	0.573564	0.846532	No	No	No	No	No	No	No
WBGene00196697; Dscr: none available; Molecule: C02B4.5; Class: not known ...	C02B4.5	2.13135	0.806814	0.364368	0.730846	No	No	No	No	No	No	No
WBGene00197413; Dscr: none available; Molecule: C02B4.6; Class: not known ...	C02B4.6	2.05722	0.679489	0.513756	0.804203	No	No	No	No	No	No	No
WBGene00197462; Dscr: none available; Molecule: C02B4.7; Class: not known ...	C02B4.7	0.790423	-0.263347	0.356164	0.743028	No	No	No	No	No	No	No
WBGene00197828; Dscr: none available; Molecule: C02B4.8; Class: not known ...	C02B4.8	1.88345	0.510561	0.687503	0.909347	No	No	No	No	No	No	No
WBGene00198254; Dscr: none available; Molecule: C02B4.9; Class: not known ...	C02B4.9	0.764517	-0.368722	0.112382	0.563381	No	No	No	No	No	No	No
WBGene00015320; Dscr: none available; Molecule: C02B8.1; Class: not known ...	C02B8.1	1.0504	0.0759857	0.335206	0.80916	No	No	No	No	Yes	No	No
WBGene00200631; Dscr: none available; Molecule: C02B8.11; Class: not known ...	C02B8.11	1.99343	1.28267	0.229449	0.752601	No	No	No	No	No	No	No
WBGene00219375; Dscr: none available; Molecule: C02B8.12; Class: not known ...	C02B8.12	1.15055	0.208118	0.231704	0.754948	No	No	No	No	No	No	No
WBGene00015322; Dscr: none available; Molecule: C02B8.3; Class: not known ...	C02B8.3	0.439862	-1.20454	0.0105761	0.155079	No	No	No	No	No	No	No
WBGene00015324; Dscr: none available; Molecule: C02B8.6; Class: not known ...	C02B8.6	0.874969	-0.182506	0.130982	0.602676	No	No	No	No	No	No	No
WBGene00015325; Dscr: none available; Molecule: C02B8.7; Class: not known ...	C02B8.7	0.700448	-0.549718	0.0267627	0.25973	No	No	No	No	No	No	No
WBGene00015333; Dscr: none available; Molecule: C02C2.4; Class: not known ...	C02C2.4	0.994567	-0.0139584	0.918597	0.989867	No	No	No	No	No	No	No
WBGene00015334; Dscr: none available; Molecule: C02C2.5; Class: not known ...	C02C2.5	0.785684	-0.348005	2.07288e-05	0.00539384	Yes	No	No	No	No	No	No
WBGene00201551; Dscr: none available; Molecule: C02C6.10; Class: not known ...	C02C6.10	1.0636	0.080677	0.63248	0.880198	No	No	No	No	No	No	No
WBGene00201714; Dscr: none available; Molecule: C02C6.11; Class: not known ...	C02C6.11	0.893066	-0.109117	0.707457	0.918964	No	No	No	No	No	No	No
WBGene00202257; Dscr: none available; Molecule: C02C6.12; Class: not known ...	C02C6.12	0.15256	-1.21009	0.316695	0.81914	No	No	No	No	No	No	No
WBGene00219794; Dscr: none available; Molecule: C02C6.13; Class: not known ...	C02C6.13	1.34715	0.373094	0.284473	0.807796	No	No	No	No	No	No	No
WBGene00196047; Dscr: none available; Molecule: C02C6.4; Class: not known ...	C02C6.4	1.15708	0.204701	0.251462	0.777683	No	No	No	No	No	No	No
WBGene00197064; Dscr: none available; Molecule: C02C6.5; Class: not known ...	C02C6.5	0.821383	-0.139434	0.803006	0.961411	No	No	No	No	No	No	No
WBGene00197114; Dscr: none available; Molecule: C02C6.6; Class: not known ...	C02C6.6	0.556453	-0.507531	0.414336	0.735061	No	No	No	No	No	No	No
WBGene00198465; Dscr: none available; Molecule: C02C6.7; Class: not known ...	C02C6.7	1.01778	-0.0304786	0.934261	0.991121	No	No	No	No	No	No	No
WBGene00199517; Dscr: none available; Molecule: C02C6.8; Class: not known ...	C02C6.8	1.30249	0.265089	0.4494	0.75614	No	No	No	No	No	No	No
WBGene00200486; Dscr: none available; Molecule: C02C6.9; Class: not known ...	C02C6.9	1.08612	0.105854	0.38749	0.724984	No	No	No	No	No	No	No
WBGene00199170; Dscr: none available; Molecule: C02D4.10; Class: not known ...	C02D4.10	0.561072	-0.572066	0.296288	0.81477	No	No	No	No	No	No	No
WBGene00199624; Dscr: none available; Molecule: C02D4.11; Class: not known ...	C02D4.11	1.00101	0.00157302	0.955184	0.992482	No	No	No	No	No	No	No
WBGene00199850; Dscr: none available; Molecule: C02D4.12; Class: not known ...	C02D4.12	0.816115	-0.170935	0.661644	0.895617	No	No	No	No	No	No	No
WBGene00200000; Dscr: none available; Molecule: C02D4.13; Class: not known ...	C02D4.13	0.827868	-0.134542	0.742133	0.93665	No	No	No	No	No	No	No
WBGene00200761; Dscr: none available; Molecule: C02D4.14; Class: not known ...	C02D4.14	1.3264	0.353453	0.197384	0.70808	No	No	No	No	No	No	No
WBGene00196797; Dscr: none available; Molecule: C02D4.5; Class: not known ...	C02D4.5	1.23498	0.377647	0.244754	0.768802	No	No	No	No	No	No	No
WBGene00197838; Dscr: none available; Molecule: C02D4.6; Class: not known ...	C02D4.6	1.49576	0.42758	0.289414	0.810634	No	No	No	No	No	No	No
WBGene00198227; Dscr: none available; Molecule: C02D4.7; Class: not known ...	C02D4.7	1.58522	0.293602	0.64839	0.888658	No	No	No	No	No	No	No
WBGene00198861; Dscr: none available; Molecule: C02D4.8; Class: not known ...	C02D4.8	1.37529	0.319961	0.387854	0.724686	No	No	No	No	No	No	No
WBGene00199038; Dscr: none available; Molecule: C02D4.9; Class: not known ...	C02D4.9	0.357375	-1.17185	0.0773932	0.463807	No	No	No	No	No	No	No
WBGene00015336; Dscr: none available; Molecule: C02D5.2a; Class: not known ...	C02D5.2	0.966579	-0.0482481	0.286441	0.808897	No	No	No	No	No	No	No
ref Caenorhabditis elegans Protein C02D5.4 (C02D5.4) mRNA, complete cds [NM_001268033] ...	C02D5.3b	0.946601	-0.0786969	0.0303225	0.278279	No	No	No	No	No	No	No
WBGene00043097; Dscr: none available; Molecule: C02D5.4; Class: not known ...	C02D5.4	0.946769	-0.0787917	0.00136122	0.0492402	No	No	No	No	No	No	No
WBGene00195936; Dscr: none available; Molecule: C02D5.5; Class: not known ...	C02D5.5	2.00705	0.785385	0.145514	0.627831	No	No	No	No	No	No	No
WBGene00015342; Dscr: none available; Molecule: C02E7.10; Class: not known ...	C02E7.10	1.14478	0.166236	0.346065	0.786933	No	No	No	No	No	No	No
WBGene00198871; Dscr: none available; Molecule: C02E7.16; Class: not known ...	C02E7.16	6.21089	1.14127	0.340652	0.799961	No	No	No	No	No	No	No
WBGene00202099; Dscr: none available; Molecule: C02E7.17; Class: not known ...	C02E7.17	0.351392	-0.774663	0.349116	0.774647	No	No	No	No	No	No	No
WBGene00015339; Dscr: none available; Molecule: C02E7.6; Class: not known ...	C02E7.6	0.94042	-0.0903662	0.15417	0.641441	No	No	No	No	No	No	No
WBGene00015340; Dscr: none available; Molecule: C02E7.7; Class: not known ...	C02E7.7	0.800821	-0.319523	0.00060118	0.0306101	Yes	No	No	No	No	No	No
WBGene00015341; Dscr: none available; Molecule: C02E7.8; Class: not known ...	C02E7.8	0.525473	-0.545411	0.364259	0.731001	No	No	No	No	No	No	No
WBGene00015355; Dscr: C02F12.5 encodes a putatively secreted protein with a Kunitz/bovine pancreatic trypsin inhibitor domain; C02F12.5 has no obvious function in mass RNAi assays.; Molecule: C02F12.5; Class: not known ...	C02F12.5	0.972079	-0.0596895	0.775678	0.951427	No	No	No	No	No	No	No
WBGene00015357; Dscr: none available; Molecule: C02F12.8; Class: not known ...	C02F12.8	0.90904	-0.151402	0.39077	0.724871	No	No	No	No	No	No	No
WBGene00015358; Dscr: none available; Molecule: C02F12.9; Class: not known ...	C02F12.9	1.28064	0.229995	0.628084	0.878258	No	No	No	No	No	No	No
WBGene00196852; Dscr: none available; Molecule: C02F4.10; Class: not known ...	C02F4.10	0.920218	-0.102365	0.484534	0.782358	No	No	No	No	No	No	No
WBGene00202419; Dscr: none available; Molecule: C02F4.11; Class: not known ...	C02F4.11	0.78656	-0.449859	0.247692	0.772672	No	No	No	No	No	No	No
WBGene00220252; Dscr: none available; Molecule: C02F4.12; Class: not known ...	C02F4.12	0.993352	-0.00948172	0.739451	0.935346	No	No	No	No	No	No	No
WBGene00007264; Dscr: none available; Molecule: C02F4.4; Class: not known ...	C02F4.4	0.692548	-0.515867	0.00932021	0.144586	No	No	No	No	No	No	No
WBGene00007265; Dscr: none available; Molecule: C02F4.5; Class: not known ...	C02F4.5	0.992513	-0.0109063	0.46975	0.770586	No	No	No	No	Yes	No	No
WBGene00195947; Dscr: none available; Molecule: C02F4.9; Class: not known ...	C02F4.9	0.899974	-0.0962401	0.821623	0.968777	No	No	No	No	No	No	No
WBGene00015351; Dscr: none available; Molecule: C02F5.10; Class: not known ...	C02F5.10	0.979465	0.0110029	0.960551	0.992977	No	No	No	No	No	No	No
WBGene00015352; Dscr: C02F5.12 encodes a protein with two C-terminal noncanonical C2H2 zinc-fingers whose paralogs include HIM-8 and ZIM-1/-3; while its specific biological function and expression pattern are unknown, C02F5.12 is required for normal meiosis in mass RNAi assays, and thus might share a function in meiotic chromosomal segregation with its better-characterized paralogs.; Molecule: C0…	C02F5.12	0.761536	-0.374583	0.0490339	0.362429	No	No	No	No	No	No	No
WBGene00015353; Dscr: none available; Molecule: C02F5.13; Class: not known ...	C02F5.13	0.91509	-0.129321	0.0779232	0.465976	No	No	No	Yes	No	No	No
WBGene00044445; Dscr: none available; Molecule: C02F5.14; Class: not known ...	C02F5.14	0.612146	-0.713611	0.000362557	0.0231692	Yes	No	No	No	No	No	No
WBGene00219795; Dscr: none available; Molecule: C02F5.15; Class: not known ...	C02F5.15	1.34069	0.427062	0.030452	0.278924	No	No	No	No	No	No	No
WBGene00015345; Dscr: none available; Molecule: C02F5.2; Class: not known ...	C02F5.2	1.05619	0.147436	0.636055	0.881786	No	No	No	No	Yes	No	No
WBGene00015346; Dscr: none available; Molecule: C02F5.3; Class: not known ...	C02F5.3	0.92828	-0.106553	0.0338633	0.295734	No	No	No	Yes	No	No	No
WBGene00015348; Dscr: none available; Molecule: C02F5.5; Class: not known ...	C02F5.5	1.11522	0.220373	0.437991	0.748141	No	Yes	No	No	Yes	No	No
WBGene00015350; Dscr: This gene encodes a protein containing an F-box, a motif predicted to mediate protein-protein interactions either with homologs of yeast Skp-1p or with other proteins.; Molecule: C02F5.7a; Class: not known ...	C02F5.7	0.952748	-0.0444338	0.788854	0.955986	No	No	No	No	No	No	No
WBGene00015359; Dscr: none available; Molecule: C02G6.1; Class: not known ...	C02G6.1	1.17941	0.237884	0.0164317	0.196521	No	No	No	No	No	No	No
WBGene00015360; Dscr: none available; Molecule: C02G6.2; Class: not known ...	C02G6.2	0.992283	-0.0128495	0.949199	0.9918	No	No	No	No	No	No	No
ref Caenorhabditis elegans Protein C02G6.3 (C02G6.3) mRNA, complete cds [NM_001047614] ...	C02G6.3	0.759702	-0.392803	0.112777	0.564219	No	No	No	No	No	No	No
WBGene00201137; Dscr: none available; Molecule: C02G6.5; Class: not known ...	C02G6.5	0.936219	-0.0864619	0.380575	0.72483	No	No	No	No	No	No	No
WBGene00015361; Dscr: none available; Molecule: C02H6.1; Class: not known ...	C02H6.1	1.3549	0.463402	0.372811	0.725744	No	No	No	No	No	No	No
WBGene00220257; Dscr: none available; Molecule: C02H6.3; Class: not known ...	C02H6.3	0.940886	-0.0936113	0.676274	0.902913	No	No	No	No	No	No	No
WBGene00200729; Dscr: none available; Molecule: C02H7.5; Class: not known ...	C02H7.5	2.08229	0.47236	0.580903	0.851601	No	No	No	No	No	No	No
WBGene00007266; Dscr: none available; Molecule: C03A3.1a; Class: not known ...	C03A3.1	0.969642	-0.0469687	0.514459	0.804689	No	No	No	No	No	No	No
wb Transmembrane protein 104 homolog [Source:UniProtKB/Swiss-Prot;Acc:Q17598] [C03A3.2.1] ...	C03A3.2	1.01762	0.0254038	0.44258	0.751294	No	No	No	No	No	No	No
WBGene00007268; Dscr: none available; Molecule: C03A3.3; Class: not known ...	C03A3.3	0.746184	-0.428553	0.0804233	0.474005	No	No	No	No	No	No	No
WBGene00197484; Dscr: none available; Molecule: C03A3.4; Class: not known ...	C03A3.4	0.917559	-0.110479	0.363398	0.732143	No	No	No	No	No	No	No
WBGene00199525; Dscr: none available; Molecule: C03A3.5; Class: not known ...	C03A3.5	2.15635	0.497397	0.525783	0.813406	No	No	No	No	No	No	No
WBGene00200552; Dscr: none available; Molecule: C03A3.6; Class: not known ...	C03A3.6	1.50538	0.406151	0.350875	0.766596	No	No	No	No	No	No	No
WBGene00201557; Dscr: none available; Molecule: C03A3.7; Class: not known ...	C03A3.7	1.72775	0.640599	0.181429	0.688055	No	No	No	No	No	No	No
WBGene00201687; Dscr: none available; Molecule: C03A3.8; Class: not known ...	C03A3.8	1.29939	0.396183	0.103106	0.540104	No	No	No	No	No	No	No
WBGene00015370; Dscr: none available; Molecule: C03A7.12; Class: not known ...	C03A7.12	1.01842	0.0355228	0.784494	0.955003	No	No	No	No	No	No	No
WBGene00015371; Dscr: none available; Molecule: C03A7.13; Class: not known ...	C03A7.13	1.05008	0.0677934	0.533349	0.818657	No	No	No	No	No	Yes	No
WBGene00199455; Dscr: none available; Molecule: C03A7.15; Class: not known ...	C03A7.15	0.360817	-0.757615	0.352743	0.756706	No	No	No	No	No	No	No
WBGene00015366; Dscr: none available; Molecule: C03A7.2; Class: not known ...	C03A7.2	1.10803	0.170182	0.54424	0.826166	No	No	No	No	No	No	No
WBGene00015372; Dscr: none available; Molecule: C03B1.1; Class: not known ...	C03B1.1	0.821031	-0.275868	0.461389	0.764647	No	No	No	No	No	No	No
WBGene00015381; Dscr: none available; Molecule: C03B1.13; Class: not known ...	C03B1.13	0.838166	-0.246677	0.0547435	0.384535	No	No	No	No	No	No	No
ref Caenorhabditis elegans Protein C03B1.14 (C03B1.14) mRNA, complete cds [NM_076666] ...	C03B1.14	0.987355	-0.025823	0.846701	0.976994	No	No	No	No	No	No	No
WBGene00015373; Dscr: none available; Molecule: C03B1.2; Class: not known ...	C03B1.2	1.10705	0.205523	0.566982	0.842973	No	No	No	No	No	No	No
ref Caenorhabditis elegans Protein C03B1.3 (C03B1.3) mRNA, complete cds [NM_076668] ...	C03B1.3	0.763423	-0.344202	0.155035	0.643392	No	No	No	No	No	No	No
WBGene00015375; Dscr: none available; Molecule: C03B1.4; Class: not known ...	C03B1.4	1.00023	0.00038447	0.9858	0.997576	No	No	No	No	No	No	No
WBGene00015376; Dscr: none available; Molecule: C03B1.5; Class: not known ...	C03B1.5	1.29964	0.458495	0.266132	0.791255	No	No	No	No	No	No	No
WBGene00015377; Dscr: none available; Molecule: C03B1.6a; Class: not known ...	C03B1.6	0.966977	-0.0778953	0.893056	0.98756	No	No	No	No	No	No	No
WBGene00015378; Dscr: none available; Molecule: C03B1.7a; Class: not known ...	C03B1.7	1.31962	0.405204	0.0155993	0.191376	No	No	No	No	No	No	No
WBGene00015379; Dscr: none available; Molecule: C03B1.9; Class: not known ...	C03B1.9	0.87496	-0.166624	0.320185	0.81899	No	No	No	No	No	No	No
WBGene00015385; Dscr: none available; Molecule: C03B8.2; Class: not known ...	C03B8.2	1.32953	0.413328	0.00184143	0.058719	No	No	No	No	No	No	No
WBGene00015386; Dscr: none available; Molecule: C03B8.3; Class: not known ...	C03B8.3	1.49734	0.611581	0.0149484	0.187395	No	Yes	No	No	No	No	No
WBGene00044946; Dscr: none available; Molecule: C03B8.5; Class: not known ...	C03B8.5	0.73206	-0.440841	0.00932134	0.144556	No	No	No	No	No	No	No
WBGene00200206; Dscr: none available; Molecule: C03B8.6; Class: not known ...	C03B8.6	0.898263	-0.13304	0.462238	0.765085	No	No	No	No	No	No	No
WBGene00196490; Dscr: none available; Molecule: C03C10.11; Class: not known ...	C03C10.11	0.915567	-0.122615	0.152785	0.639291	No	No	No	No	No	No	No
WBGene00197172; Dscr: none available; Molecule: C03C10.12; Class: not known ...	C03C10.12	0.693921	-0.492008	0.0625437	0.415177	No	No	No	No	No	No	No
WBGene00007269; Dscr: none available; Molecule: C03C10.2; Class: not known ...	C03C10.2	1.48081	0.625576	0.0561269	0.391103	No	No	No	No	No	No	No
WBGene00007270; Dscr: none available; Molecule: C03C10.4; Class: not known ...	C03C10.4	0.931645	-0.104592	0.0952061	0.520369	No	No	No	Yes	No	No	No
WBGene00007271; Dscr: none available; Molecule: C03C10.5; Class: not known ...	C03C10.5	1.00332	0.194029	0.650253	0.889969	No	No	No	No	No	No	No
WBGene00007273; Dscr: none available; Molecule: C03C10.7; Class: not known ...	C03C10.7	0.929386	0.153269	0.824496	0.969228	No	No	No	No	No	No	No
WBGene00185075; Dscr: none available; Molecule: C03C10.9; Class: not known ...	C03C10.9	0.963228	0.364686	0.567033	0.842996	No	No	No	No	No	No	No
WBGene00007274; Dscr: none available; Molecule: C03C11.1; Class: not known ...	C03C11.1	1.62438	0.744367	0.0185001	0.209602	No	Yes	No	No	Yes	No	No
WBGene00197076; Dscr: none available; Molecule: C03C11.5; Class: not known ...	C03C11.5	0.753833	-0.338625	0.433356	0.745415	No	No	No	No	No	No	No
WBGene00199062; Dscr: none available; Molecule: C03C11.6; Class: not known ...	C03C11.6	1.16417	0.242685	0.524495	0.8124	No	No	No	No	No	No	No
WBGene00200034; Dscr: none available; Molecule: C03C11.7; Class: not known ...	C03C11.7	2.0218	0.799298	0.114454	0.567247	No	No	No	No	No	No	No
WBGene00200507; Dscr: none available; Molecule: C03C11.8; Class: not known ...	C03C11.8	1.09559	0.119766	0.30261	0.817174	No	No	No	No	No	No	No
WBGene00007275; Dscr: none available; Molecule: C03D6.1; Class: not known ...	C03D6.1	0.86135	-0.211879	0.0182018	0.208176	No	No	No	No	No	No	No
WBGene00219796; Dscr: none available; Molecule: C03D6.9; Class: not known ...	C03D6.9	0.673066	-0.565599	0.224296	0.746145	No	No	No	No	No	No	No
WBGene00007279; Dscr: none available; Molecule: C03E10.1; Class: not known ...	C03E10.1	1.00712	0.0101595	0.313652	0.819141	No	No	No	No	No	No	No
WBGene00007281; Dscr: none available; Molecule: C03E10.3; Class: not known ...	C03E10.3	1.15341	0.231692	0.332502	0.81183	No	No	No	No	No	No	No
WBGene00195286; Dscr: none available; Molecule: C03E10.8; Class: not known ...	C03E10.8	1.06378	0.0507394	0.890801	0.987733	No	No	No	No	No	No	No
WBGene00198246; Dscr: none available; Molecule: C03E10.9; Class: not known ...	C03E10.9	0.969127	-0.0458729	0.574147	0.846969	No	No	No	No	No	No	No
WBGene00015388; Dscr: none available; Molecule: C03F11.2; Class: not known ...	C03F11.2	0.613877	-0.700217	0.32215	0.819433	No	No	No	No	No	No	No
ref Caenorhabditis elegans Protein SCAV-1 (scav-1) mRNA, complete cds [NM_076518] ...	C03F11.3	0.905304	-0.146981	0.11977	0.579625	No	No	No	No	No	No	No
WBGene00015390; Dscr: none available; Molecule: C03F11.4; Class: not known ...	C03F11.4	1.17863	0.239832	0.012701	0.170377	No	No	No	No	No	No	No
WBGene00195532; Dscr: none available; Molecule: C03F11.5; Class: not known ...	C03F11.5	0.74315	-0.403811	0.231552	0.754717	No	No	No	No	No	No	No
WBGene00196512; Dscr: none available; Molecule: C03F11.6; Class: not known ...	C03F11.6	1.01955	0.0260922	0.645566	0.887008	No	No	No	No	No	No	No
WBGene00196593; Dscr: none available; Molecule: C03F11.7; Class: not known ...	C03F11.7	1.629	0.610192	0.0817244	0.478203	No	No	No	No	No	No	No
WBGene00219371; Dscr: none available; Molecule: C03G5.14; Class: not known ...	C03G5.14	1.0394	0.0502974	0.509306	0.800724	No	No	No	No	No	No	No
WBGene00015402; Dscr: none available; Molecule: C03G6.17; Class: not known ...	C03G6.17	0.824364	-0.271127	0.0427737	0.3352	No	No	No	No	No	No	No
WBGene00235116; Dscr: none available; Molecule: C03G6.21; Class: not known ...	C03G6.21	0.976929	-0.0169774	0.955095	0.992412	No	No	No	No	No	No	No
WBGene00015393; Dscr: none available; Molecule: C03G6.5; Class: not known ...	C03G6.5	0.717001	-0.488228	0.00183896	0.0586797	No	No	No	No	No	No	No
WBGene00015394; Dscr: none available; Molecule: C03G6.6; Class: not known ...	C03G6.6	0.812058	-0.246067	0.340489	0.800618	No	No	No	No	No	No	No
WBGene00007284; Dscr: none available; Molecule: C03H12.1a; Class: not known ...	C03H12.1	0.951231	-0.0714205	0.195669	0.706234	No	No	No	No	No	No	No
ref Caenorhabditis elegans Protein C03H12.1 (C03H12.1) mRNA, complete cds [NM_078182] ...	C03H12.1f	0.966699	-0.0478588	0.361496	0.734122	No	No	No	No	No	No	No
WBGene00195772; Dscr: none available; Molecule: C03H12.2; Class: not known ...	C03H12.2	0.993754	-0.00913843	0.486942	0.784228	No	No	No	No	No	No	No
WBGene00202227; Dscr: none available; Molecule: C03H12.3; Class: not known ...	C03H12.3	1.22846	0.0978668	0.887643	0.98716	No	No	No	No	No	No	No
WBGene00015405; Dscr: none available; Molecule: C03H5.3; Class: not known ...	C03H5.3	0.915472	-0.127679	0.00269421	0.0719342	No	No	No	Yes	Yes	No	No
WBGene00015406; Dscr: C03H5.4 encodes a secreted phospholipase A2; based on similarity to mammalian enzymes, the product of C03H5.4 is predicted to function in phospholipid hydrolysis during fat digestion and/or host response to bacterial infection.; Molecule: C03H5.4; Class: not known ...	C03H5.4	0.623023	-0.478444	0.381872	0.725101	No	No	No	No	No	No	No
ref Caenorhabditis elegans Protein C03H5.5 (C03H5.5) mRNA, complete cds [NM_061320] ...	C03H5.5	0.959842	-0.0589879	0.115463	0.570087	No	No	No	No	No	No	No
WBGene00015408; Dscr: none available; Molecule: C03H5.6; Class: not known ...	C03H5.6	1.02223	0.150351	0.769853	0.949276	No	No	No	No	No	No	No
WBGene00015409; Dscr: none available; Molecule: C03H5.7; Class: not known ...	C03H5.7	0.32117	-0.769883	0.391314	0.725109	No	No	No	No	No	No	No
WBGene00206366; Dscr: none available; Molecule: C03H5.9; Class: not known ...	C03H5.9	1.27404	0.278937	0.332369	0.812219	No	No	No	No	No	No	No
WBGene00007285; Dscr: none available; Molecule: C04A11.1; Class: not known ...	C04A11.1	1.04291	0.0854083	0.634238	0.880901	No	No	No	No	No	No	No
ref Caenorhabditis elegans Protein C04A11.2 (C04A11.2) mRNA, complete cds [NM_077888] ...	C04A11.2	0.930761	-0.0801941	0.615089	0.869692	No	No	No	No	No	No	No
WBGene00007288; Dscr: none available; Molecule: C04A11.5; Class: not known ...	C04A11.5	0.967499	0.0231657	0.94029	0.991666	No	No	No	No	No	No	No
WBGene00196619; Dscr: none available; Molecule: C04A11.6; Class: not known ...	C04A11.6	1.00001	-0.000184293	0.996868	0.999563	No	No	No	No	No	No	No
WBGene00198308; Dscr: none available; Molecule: C04A11.7; Class: not known ...	C04A11.7	1.48927	0.495334	0.115556	0.570249	No	No	No	No	No	No	No
WBGene00199448; Dscr: none available; Molecule: C04A11.8; Class: not known ...	C04A11.8	1.47581	0.46694	0.19849	0.709833	No	No	No	No	No	No	No
WBGene00200867; Dscr: none available; Molecule: C04A2.10; Class: not known ...	C04A2.10	0.629065	-0.266636	0.708258	0.919422	No	No	No	No	No	No	No
WBGene00200874; Dscr: none available; Molecule: C04A2.11; Class: not known ...	C04A2.11	2.25136	0.816254	0.212523	0.731042	No	No	No	No	No	No	No
WBGene00201735; Dscr: none available; Molecule: C04A2.12; Class: not known ...	C04A2.12	1.03164	0.0383873	0.761597	0.945757	No	No	No	No	No	No	No
WBGene00201982; Dscr: none available; Molecule: C04A2.13; Class: not known ...	C04A2.13	0.94374	-0.0739085	0.535722	0.820214	No	No	No	No	No	No	No
WBGene00202026; Dscr: none available; Molecule: C04A2.14; Class: not known ...	C04A2.14	0.929773	-0.113164	0.41825	0.736953	No	No	No	No	No	No	No
WBGene00206529; Dscr: none available; Molecule: C04A2.15; Class: not known ...	C04A2.15	1.23014	0.369413	0.252092	0.778355	No	No	No	No	No	No	No
WBGene00219797; Dscr: none available; Molecule: C04A2.16; Class: not known ...	C04A2.16	0.7333	-0.339642	0.471118	0.771782	No	No	No	No	No	No	No
WBGene00196586; Dscr: none available; Molecule: C04A2.8; Class: not known ...	C04A2.8	1.00809	-0.00388376	0.979342	0.996221	No	No	No	No	No	No	No
WBGene00200136; Dscr: none available; Molecule: C04A2.9; Class: not known ...	C04A2.9	0.84095	-0.183289	0.686978	0.909189	No	No	No	No	No	No	No
WBGene00022907; Dscr: none available; Molecule: C04A2.t1; Class: not known ...	C04A2.t1	1.61217	0.674438	0.00164352	0.0547817	No	No	No	No	No	No	No
WBGene00007289; Dscr: none available; Molecule: C04B4.1; Class: not known ...	C04B4.1	1.74563	0.541861	0.35427	0.749906	No	No	No	No	No	No	No
WBGene00007290; Dscr: none available; Molecule: C04B4.2; Class: not known ...	C04B4.2	0.879941	-0.187395	0.0798415	0.472528	No	No	No	Yes	Yes	No	No
WBGene00007292; Dscr: none available; Molecule: C04B4.4; Class: not known ...	C04B4.4	1.8267	0.72721	0.493777	0.789459	No	No	No	No	No	No	No
WBGene00007293; Dscr: C04B4.5 encodes a novel protein.; Molecule: C04B4.5; Class: not known ...	C04B4.5	1.02274	0.030364	0.528853	0.81545	No	No	No	No	No	No	No
WBGene00007294; Dscr: none available; Molecule: C04B4.6; Class: not known ...	C04B4.6	1.18037	0.199552	0.493341	0.789084	No	No	No	No	No	No	No
WBGene00007295; Dscr: none available; Molecule: C04C11.1a; Class: not known ...	C04C11.1	0.940858	-0.084858	0.258222	0.783565	No	No	No	No	No	No	No
WBGene00197196; Dscr: none available; Molecule: C04C11.10; Class: not known ...	C04C11.10	0.871254	-0.165905	0.372615	0.725783	No	No	No	No	No	No	No
WBGene00197574; Dscr: none available; Molecule: C04C11.11; Class: not known ...	C04C11.11	1.19252	0.223505	0.650384	0.889915	No	No	No	No	No	No	No
WBGene00198154; Dscr: none available; Molecule: C04C11.12; Class: not known ...	C04C11.12	1.55853	0.439511	0.337336	0.805671	No	No	No	No	No	No	No
WBGene00198645; Dscr: none available; Molecule: C04C11.13; Class: not known ...	C04C11.13	0.945108	-0.0905925	0.693222	0.912249	No	No	No	No	No	No	No
WBGene00198879; Dscr: none available; Molecule: C04C11.14; Class: not known ...	C04C11.14	1.64169	0.562627	0.181895	0.688934	No	No	No	No	No	No	No
WBGene00199682; Dscr: none available; Molecule: C04C11.15; Class: not known ...	C04C11.15	1.34998	0.289521	0.449372	0.756145	No	No	No	No	No	No	No
WBGene00200393; Dscr: none available; Molecule: C04C11.16; Class: not known ...	C04C11.16	1.43789	0.558695	0.202208	0.715789	No	No	No	No	No	No	No
WBGene00200450; Dscr: none available; Molecule: C04C11.17; Class: not known ...	C04C11.17	1.04234	0.0563376	0.372988	0.725729	No	No	No	No	No	No	No
WBGene00200536; Dscr: none available; Molecule: C04C11.18; Class: not known ...	C04C11.18	0.746771	-0.310994	0.364928	0.730136	No	No	No	No	No	No	No
WBGene00200551; Dscr: none available; Molecule: C04C11.19; Class: not known ...	C04C11.19	0.841687	-0.205502	0.335602	0.808831	No	No	No	No	No	No	No
WBGene00201360; Dscr: none available; Molecule: C04C11.20; Class: not known ...	C04C11.20	0.979758	-0.0276325	0.722896	0.926322	No	No	No	No	No	No	No
WBGene00201909; Dscr: none available; Molecule: C04C11.21; Class: not known ...	C04C11.21	0.979706	-0.0271871	0.657	0.89313	No	No	No	No	No	No	No
WBGene00202198; Dscr: none available; Molecule: C04C11.22; Class: not known ...	C04C11.22	0.993057	-0.0106161	0.721932	0.925666	No	No	No	No	No	No	No
WBGene00219556; Dscr: none available; Molecule: C04C11.23; Class: not known ...	C04C11.23	0.895921	-0.154454	0.356004	0.743584	No	No	No	No	No	No	No
WBGene00195512; Dscr: none available; Molecule: C04C11.5; Class: not known ...	C04C11.5	1.04893	0.0641251	0.415452	0.735628	No	No	No	No	No	No	No
WBGene00195764; Dscr: none available; Molecule: C04C11.6; Class: not known ...	C04C11.6	1.24594	-0.00933352	0.990124	0.997943	No	No	No	No	No	No	No
WBGene00195987; Dscr: none available; Molecule: C04C11.7; Class: not known ...	C04C11.7	1.4006	0.449658	0.0909446	0.507321	No	No	No	No	No	No	No
WBGene00196170; Dscr: none available; Molecule: C04C11.8; Class: not known ...	C04C11.8	1.35017	0.43451	0.11207	0.562957	No	No	No	No	No	No	No
WBGene00196793; Dscr: none available; Molecule: C04C11.9; Class: not known ...	C04C11.9	0.374602	-0.589194	0.506084	0.798297	No	No	No	No	No	No	No
WBGene00195724; Dscr: none available; Molecule: C04C3.10; Class: not known ...	C04C3.10	1.14995	0.176198	0.502284	0.795607	No	No	No	No	No	No	No
WBGene00197323; Dscr: none available; Molecule: C04C3.11; Class: not known ...	C04C3.11	0.184421	-1.09009	0.338758	0.80377	No	No	No	No	No	No	No
WBGene00198367; Dscr: none available; Molecule: C04C3.12; Class: not known ...	C04C3.12	1.28296	0.331448	0.123214	0.587183	No	No	No	No	No	No	No
WBGene00200140; Dscr: none available; Molecule: C04C3.13; Class: not known ...	C04C3.13	1.15748	0.189689	0.289359	0.810722	No	No	No	No	No	No	No
WBGene00219410; Dscr: none available; Molecule: C04C3.14; Class: not known ...	C04C3.14	1.19397	0.265499	0.147626	0.630819	No	No	No	No	No	No	No
WBGene00015414; Dscr: none available; Molecule: C04C3.4; Class: not known ...	C04C3.4	1.01747	0.0253323	0.644767	0.886609	No	No	No	No	Yes	No	No
WBGene00015416; Dscr: none available; Molecule: C04C3.6; Class: not known ...	C04C3.6	2.58617	0.755196	0.390962	0.724856	No	No	No	No	No	No	No
WBGene00015417; Dscr: none available; Molecule: C04C3.7; Class: not known ...	C04C3.7	0.516743	-0.731705	0.231294	0.754604	No	No	No	No	No	No	No
WBGene00195067; Dscr: none available; Molecule: C04C3.9; Class: not known ...	C04C3.9	0.805568	-0.242447	0.538072	0.821942	No	No	No	No	No	No	No
WBGene00197048; Dscr: none available; Molecule: C04D8.2; Class: not known ...	C04D8.2	1.08887	0.103032	0.508268	0.799867	No	No	No	No	No	No	No
WBGene00197927; Dscr: none available; Molecule: C04D8.3; Class: not known ...	C04D8.3	0.935101	-0.0847555	0.523421	0.811485	No	No	No	No	No	No	No
WBGene00201566; Dscr: none available; Molecule: C04D8.4; Class: not known ...	C04D8.4	1.20505	0.109247	0.840444	0.975317	No	No	No	No	No	No	No
WBGene00201689; Dscr: none available; Molecule: C04D8.5; Class: not known ...	C04D8.5	0.737925	-0.324468	0.338909	0.803157	No	No	No	No	No	No	No
WBGene00015439; Dscr: none available; Molecule: C04E12.10; Class: not known ...	C04E12.10	1.12198	0.139126	0.438079	0.748264	No	No	No	No	No	No	No
ref Caenorhabditis elegans Protein C04E12.2 (C04E12.2) mRNA, complete cds [NM_071537] ...	C04E12.2	0.740673	-0.442851	0.00499872	0.103395	No	No	No	No	No	No	No
WBGene00015434; Dscr: none available; Molecule: C04E12.4; Class: not known ...	C04E12.4	1.12115	0.168486	0.0436123	0.338562	No	No	No	No	No	No	No
WBGene00015435; Dscr: none available; Molecule: C04E12.5; Class: not known ...	C04E12.5	1.04302	0.0646865	0.376801	0.724646	No	No	No	No	No	No	No
WBGene00015436; Dscr: none available; Molecule: C04E12.6; Class: not known ...	C04E12.6	1.20341	0.270042	0.0646002	0.421638	No	No	No	No	No	No	No
WBGene00015425; Dscr: none available; Molecule: C04E6.11; Class: not known ...	C04E6.11	1.12898	0.174614	0.0075238	0.128343	No	No	No	Yes	Yes	Yes	No
WBGene00015426; Dscr: none available; Molecule: C04E6.12; Class: not known ...	C04E6.12	0.887894	-0.193462	0.755574	0.943376	No	No	No	No	No	No	No
WBGene00015427; Dscr: none available; Molecule: C04E6.13; Class: not known ...	C04E6.13	0.727917	-0.463531	0.00137441	0.0495273	Yes	No	No	No	No	No	No
WBGene00202161; Dscr: none available; Molecule: C04E6.14; Class: not known ...	C04E6.14	1.21872	0.328138	0.227646	0.751028	No	No	No	No	No	No	No
WBGene00015420; Dscr: none available; Molecule: C04E6.3; Class: not known ...	C04E6.3	1.08121	0.114434	0.634662	0.881099	No	No	No	No	No	No	No
WBGene00015421; Dscr: none available; Molecule: C04E6.4; Class: not known ...	C04E6.4	1.54582	0.612021	0.013708	0.178693	No	No	No	No	Yes	No	No
WBGene00015422; Dscr: none available; Molecule: C04E6.5; Class: not known ...	C04E6.5	1.80182	0.891379	0.00669847	0.120829	No	No	No	No	Yes	No	No
WBGene00015423; Dscr: none available; Molecule: C04E6.7; Class: not known ...	C04E6.7	1.04325	0.061349	0.156364	0.645888	No	No	No	No	No	No	No
WBGene00015424; Dscr: C04E6.8 encodes a novel protein with similarity, in its N-terminus, to proteins from C. briggsae and C. remanei.; Molecule: C04E6.8; Class: not known ...	C04E6.8	0.675165	-0.504862	0.211543	0.729854	No	No	No	No	No	No	No
WBGene00015428; Dscr: none available; Molecule: C04E7.1; Class: not known ...	C04E7.1	1.16817	0.187309	0.448884	0.755757	No	No	No	No	No	No	No
WBGene00015430; Dscr: none available; Molecule: C04E7.3; Class: not known ...	C04E7.3	0.852751	-0.229882	0.0434333	0.337561	No	No	No	No	No	No	No
WBGene00015431; Dscr: none available; Molecule: C04E7.4; Class: not known ...	C04E7.4	1.21404	0.284082	0.081854	0.478367	No	No	No	No	No	No	No
WBGene00045270; Dscr: none available; Molecule: C04E7.5; Class: not known ...	C04E7.5	0.993106	-0.0231374	0.861248	0.98085	No	No	No	No	No	No	No
WBGene00196039; Dscr: none available; Molecule: C04E7.7; Class: not known ...	C04E7.7	1.20589	0.341556	0.30247	0.81703	No	No	No	No	No	No	No
WBGene00015442; Dscr: none available; Molecule: C04F1.1; Class: not known ...	C04F1.1	0.73705	-0.443656	0.000363711	0.0232115	Yes	No	No	No	No	No	No
WBGene00199010; Dscr: none available; Molecule: C04F1.4; Class: not known ...	C04F1.4	0.68358	-0.0918591	0.909155	0.98922	No	No	No	No	No	No	No
WBGene00201925; Dscr: none available; Molecule: C04F1.5; Class: not known ...	C04F1.5	0.875809	-0.246178	0.628286	0.878281	No	No	No	No	No	No	No
WBGene00007297; Dscr: none available; Molecule: C04F12.1; Class: not known ...	C04F12.1	1.14645	0.19638	0.00208985	0.0627727	No	No	No	No	No	No	No
WBGene00077685; Dscr: none available; Molecule: C04F12.12; Class: not known ...	C04F12.12	1.36125	0.496209	0.125139	0.591035	No	Yes	No	No	No	No	No
WBGene00198151; Dscr: none available; Molecule: C04F12.15; Class: not known ...	C04F12.15	0.816083	-0.307683	0.319937	0.819246	No	No	No	No	No	No	No
WBGene00219286; Dscr: none available; Molecule: C04F12.16; Class: not known ...	C04F12.16	1.62847	0.73439	0.0157056	0.19213	No	No	No	No	No	No	No
WBGene00219798; Dscr: none available; Molecule: C04F12.17; Class: not known ...	C04F12.17	0.577338	-0.443148	0.454611	0.759911	No	No	No	No	No	No	No
WBGene00007299; Dscr: none available; Molecule: C04F12.5; Class: not known ...	C04F12.5	0.744956	-0.419107	0.00166684	0.0552851	No	No	No	No	Yes	No	No
WBGene00007300; Dscr: none available; Molecule: C04F12.6; Class: not known ...	C04F12.6	1.28614	0.374798	0.0216882	0.230893	No	No	No	No	No	No	No
WBGene00007301; Dscr: none available; Molecule: C04F12.7; Class: not known ...	C04F12.7	1.36076	0.487757	0.0644846	0.421059	No	Yes	No	No	Yes	No	No
WBGene00007302; Dscr: none available; Molecule: C04F12.8; Class: not known ...	C04F12.8	0.858779	-0.225838	0.110643	0.560327	No	No	No	No	No	No	No
WBGene00015444; Dscr: none available; Molecule: C04F5.2; Class: not known ...	C04F5.2	0.943351	-0.0781945	0.439649	0.748855	No	No	No	No	No	No	No
WBGene00015450; Dscr: none available; Molecule: C04F5.8; Class: not known ...	C04F5.8	0.920405	-0.117417	0.112039	0.56292	No	No	No	Yes	Yes	No	No
WBGene00015451; Dscr: none available; Molecule: C04F5.9; Class: not known ...	C04F5.9	1.28107	0.361939	0.00696081	0.123667	No	No	No	No	Yes	No	No
WBGene00195081; Dscr: none available; Molecule: C04F6.7; Class: not known ...	C04F6.7	0.99188	0.0867241	0.842193	0.975784	No	No	No	No	No	No	No
WBGene00199313; Dscr: none available; Molecule: C04F6.8; Class: not known ...	C04F6.8	1.15047	0.193679	0.210251	0.727584	No	No	No	No	No	No	No
WBGene00007309; Dscr: none available; Molecule: C04G2.10a; Class: not known ...	C04G2.10	0.775145	-0.358943	0.0191735	0.213786	No	No	No	No	No	Yes	No
WBGene00045104; Dscr: none available; Molecule: C04G2.12; Class: not known ...	C04G2.12	1.32594	0.426741	0.0267821	0.259651	No	No	No	No	No	No	No
ref Caenorhabditis elegans Protein TTR-39, isoform a [NM_001268531] ...	C04G2.1a	0.822166	-0.281918	0.0122093	0.167064	No	No	No	No	No	No	No
WBGene00007305; Dscr: none available; Molecule: C04G2.2; Class: not known ...	C04G2.2	1.45749	0.585067	0.134334	0.60841	No	No	No	No	Yes	No	No
WBGene00014665; Dscr: none available; Molecule: C04G2.3; Class: not known ...	C04G2.3	1.18855	0.26509	0.167479	0.666606	No	No	No	No	No	No	No
WBGene00007306; Dscr: none available; Molecule: C04G2.5; Class: not known ...	C04G2.5	1.5589	0.692201	0.0274003	0.26267	No	Yes	No	No	Yes	No	No
WBGene00007307; Dscr: none available; Molecule: C04G2.8; Class: not known ...	C04G2.8	1.86538	0.933833	0.0206973	0.224868	No	Yes	No	No	No	No	No
WBGene00007308; Dscr: none available; Molecule: C04G2.9; Class: not known ...	C04G2.9	1.60514	0.714364	0.0525089	0.376017	No	Yes	No	No	Yes	No	No
WBGene00015458; Dscr: none available; Molecule: C04G6.10; Class: not known ...	C04G6.10	0.983908	-0.0187384	0.923815	0.989872	No	No	No	No	No	No	No
WBGene00015459; Dscr: none available; Molecule: C04G6.11; Class: not known ...	C04G6.11	0.694649	-0.390198	0.378953	0.72476	No	No	No	No	No	No	No
WBGene00045083; Dscr: none available; Molecule: C04G6.12; Class: not known ...	C04G6.12	0.94433	-0.0998228	0.549546	0.829541	No	No	No	No	No	No	No
WBGene00077489; Dscr: none available; Molecule: C04G6.13; Class: not known ...	C04G6.13	0.670448	-0.531053	0.106388	0.54851	No	No	No	No	No	No	No
WBGene00199205; Dscr: none available; Molecule: C04G6.14; Class: not known ...	C04G6.14	0.684797	-0.401563	0.294533	0.813315	No	No	No	No	No	No	No
ref Caenorhabditis elegans Protein MPK-2, isoform b (mpk-2) mRNA, complete cds [NM_062546] ...	C04G6.1c.2	0.922048	-0.119732	0.108911	0.555558	No	No	No	No	No	No	No
WBGene00015453; Dscr: none available; Molecule: C04G6.2; Class: not known ...	C04G6.2	0.49936	-0.980654	0.00368094	0.0861655	No	No	No	No	No	No	No
WBGene00015454; Dscr: none available; Molecule: C04G6.4; Class: not known ...	C04G6.4	0.936559	-0.0940423	0.0916095	0.50892	No	No	No	Yes	No	No	No
WBGene00015455; Dscr: none available; Molecule: C04G6.5; Class: not known ...	C04G6.5	0.716578	-0.445957	0.253889	0.779864	No	No	No	No	No	No	No
WBGene00015456; Dscr: none available; Molecule: C04G6.6; Class: not known ...	C04G6.6	0.788504	-0.365488	0.242775	0.767036	No	Yes	No	No	Yes	No	No
WBGene00015457; Dscr: none available; Molecule: C04G6.7; Class: not known ...	C04G6.7	0.85702	-0.222589	0.123606	0.587921	No	No	No	No	No	No	No
WBGene00007311; Dscr: none available; Molecule: C04H4.1; Class: not known ...	C04H4.1	1.05004	0.0677118	0.671103	0.900297	No	No	No	No	No	No	No
WBGene00196010; Dscr: none available; Molecule: C04H4.2; Class: not known ...	C04H4.2	1.41632	0.444925	0.101515	0.535402	No	No	No	No	No	No	No
WBGene00196443; Dscr: none available; Molecule: C04H4.3; Class: not known ...	C04H4.3	1.02801	0.0356982	0.660252	0.895097	No	No	No	No	No	No	No
WBGene00196523; Dscr: none available; Molecule: C04H4.4; Class: not known ...	C04H4.4	0.99276	-0.0101877	0.690806	0.911233	No	No	No	No	No	No	No
WBGene00197085; Dscr: none available; Molecule: C04H4.5; Class: not known ...	C04H4.5	0.78917	-0.257948	0.375185	0.724824	No	No	No	No	No	No	No
WBGene00198436; Dscr: none available; Molecule: C04H4.6; Class: not known ...	C04H4.6	0.255635	-1.16749	0.197942	0.709001	No	No	No	No	No	No	No
WBGene00007312; Dscr: none available; Molecule: C04H5.1; Class: not known ...	C04H5.1	1.20248	0.265394	0.000402405	0.0245498	Yes	No	No	No	Yes	No	No
WBGene00200406; Dscr: none available; Molecule: C04H5.10; Class: not known ...	C04H5.10	1.88468	0.54799	0.352816	0.75645	No	No	No	No	No	No	No
ref Caenorhabditis elegans Protein GCY-29 (gcy-29) mRNA, complete cds [NM_064625] ...	C04H5.3	0.99082	-0.048415	0.917997	0.98974	No	No	No	No	No	No	No
WBGene00007315; Dscr: none available; Molecule: C04H5.7a; Class: not known ...	C04H5.7	1.20494	0.26107	0.099447	0.531159	No	No	No	No	No	No	No
WBGene00044054; Dscr: none available; Molecule: C04H5.9; Class: not known ...	C04H5.9	2.53659	1.4341	0.0231176	0.23919	No	No	No	No	No	No	No
WBGene00200743; Dscr: none available; Molecule: C05A2.2; Class: not known ...	C05A2.2	0.727521	-0.318357	0.397059	0.726692	No	No	No	No	No	No	No
WBGene00201804; Dscr: none available; Molecule: C05A2.3; Class: not known ...	C05A2.3	1.34981	0.316797	0.352439	0.758403	No	No	No	No	No	No	No
WBGene00220253; Dscr: none available; Molecule: C05A2.4; Class: not known ...	C05A2.4	1.22202	0.342067	0.368675	0.727344	No	No	No	No	No	No	No
WBGene00202226; Dscr: none available; Molecule: C05A9.10; Class: not known ...	C05A9.10	2.57324	1.15104	0.0617512	0.412065	No	No	No	No	No	No	No
WBGene00202388; Dscr: none available; Molecule: C05A9.11; Class: not known ...	C05A9.11	0.995573	-0.00640189	0.548211	0.828828	No	No	No	No	No	No	No
WBGene00219799; Dscr: none available; Molecule: C05A9.12; Class: not known ...	C05A9.12	1.68683	0.636637	0.200332	0.712579	No	No	No	No	No	No	No
WBGene00007317; Dscr: none available; Molecule: C05A9.2; Class: not known ...	C05A9.2	0.910828	-0.134696	0.497017	0.791844	No	No	No	No	No	No	No
WBGene00196216; Dscr: none available; Molecule: C05A9.3; Class: not known ...	C05A9.3	1.00935	0.0136315	0.513949	0.804345	No	No	No	No	No	No	No
WBGene00197473; Dscr: none available; Molecule: C05A9.4; Class: not known ...	C05A9.4	3.5338	1.41592	0.0644057	0.420952	No	No	No	No	No	No	No
WBGene00198700; Dscr: none available; Molecule: C05A9.5; Class: not known ...	C05A9.5	1.17981	0.120045	0.768738	0.948745	No	No	No	No	No	No	No
WBGene00199056; Dscr: none available; Molecule: C05A9.6; Class: not known ...	C05A9.6	1.34734	0.353469	0.344362	0.791313	No	No	No	No	No	No	No
WBGene00201375; Dscr: none available; Molecule: C05A9.7; Class: not known ...	C05A9.7	4.09231	1.15237	0.285072	0.808327	No	No	No	No	No	No	No
WBGene00201604; Dscr: none available; Molecule: C05A9.8; Class: not known ...	C05A9.8	1.11878	-0.269646	0.87536	0.984425	No	No	No	No	No	No	No
WBGene00201921; Dscr: none available; Molecule: C05A9.9; Class: not known ...	C05A9.9	2.4855	1.03185	0.195076	0.705713	No	No	No	No	No	No	No
WBGene00196138; Dscr: none available; Molecule: C05B10.14; Class: not known ...	C05B10.14	1.40763	0.439217	0.497976	0.792434	No	No	No	No	No	No	No
WBGene00199265; Dscr: none available; Molecule: C05B10.15; Class: not known ...	C05B10.15	3.40607	1.02203	0.308105	0.818451	No	No	No	No	No	No	No
WBGene00199353; Dscr: none available; Molecule: C05B10.16; Class: not known ...	C05B10.16	1.0367	0.229858	0.742499	0.936711	No	No	No	No	No	No	No
WBGene00200526; Dscr: none available; Molecule: C05B10.17; Class: not known ...	C05B10.17	1.04292	0.0575756	0.332525	0.8118	No	No	No	No	No	No	No
WBGene00200701; Dscr: none available; Molecule: C05B10.18; Class: not known ...	C05B10.18	0.975426	-0.0266004	0.880179	0.985233	No	No	No	No	No	No	No
WBGene00201550; Dscr: none available; Molecule: C05B10.19; Class: not known ...	C05B10.19	1.17583	0.213814	0.692649	0.911953	No	No	No	No	No	No	No
WBGene00202097; Dscr: none available; Molecule: C05B10.20; Class: not known ...	C05B10.20	1.16389	0.209358	0.432765	0.744997	No	No	No	No	No	No	No
WBGene00007319; Dscr: none available; Molecule: C05B5.1; Class: not known ...	C05B5.1	0.723499	-0.477247	0.188745	0.698091	No	No	No	No	Yes	No	No
WBGene00044130; Dscr: none available; Molecule: C05B5.10; Class: not known ...	C05B5.10	1.13667	0.18661	0.0243317	0.246446	No	No	No	No	No	No	No
WBGene00045242; Dscr: none available; Molecule: C05B5.11; Class: not known ...	C05B5.11	1.07984	0.102214	0.440991	0.750055	No	No	No	No	No	No	No
WBGene00194886; Dscr: none available; Molecule: C05B5.12; Class: not known ...	C05B5.12	1.27893	0.498432	0.258167	0.783552	No	No	No	No	No	No	No
WBGene00197652; Dscr: none available; Molecule: C05B5.13; Class: not known ...	C05B5.13	1.25679	0.202052	0.663443	0.896326	No	No	No	No	No	No	No
WBGene00199190; Dscr: none available; Molecule: C05B5.15; Class: not known ...	C05B5.15	0.957843	-0.0565816	0.516847	0.806656	No	No	No	No	No	No	No
WBGene00219280; Dscr: none available; Molecule: C05B5.16; Class: not known ...	C05B5.16	0.921798	-0.0884477	0.786013	0.955248	No	No	No	No	No	No	No
WBGene00219314; Dscr: none available; Molecule: C05B5.17; Class: not known ...	C05B5.17	1.47179	0.535924	0.0300812	0.277471	No	No	No	No	No	No	No
WBGene00007320; Dscr: none available; Molecule: C05B5.2; Class: not known ...	C05B5.2	1.41642	0.560728	0.118964	0.577507	No	No	No	No	Yes	No	No
ref Caenorhabditis elegans Protein PQN-8 (pqn-8) mRNA, complete cds [NM_066816] ...	C05B5.3	1.41033	0.517422	0.0198633	0.218682	No	No	No	No	No	No	No
WBGene00007321; Dscr: C05B5.4 encodes a predicted transmembrane protein that is conserved in C. briggsae and C. remanei; loss of C05B5.4 activity via RNAi in the sensitized rrf-3 background has been reported to result in slow growth, although this phenotype could not be confirmed by retesting.; Molecule: C05B5.4; Class: not known ...	C05B5.4	0.791086	-0.338254	0.0027126	0.0722206	No	No	No	No	No	No	No
WBGene00007322; Dscr: This gene encodes a protein containing an F-box, a motif predicted to mediate protein-protein interactions either with homologs of yeast Skp-1p or with other proteins.; Molecule: C05B5.5; Class: not known ...	C05B5.5	1.47486	0.578448	0.191316	0.70105	No	No	No	No	No	No	No
WBGene00007324; Dscr: none available; Molecule: C05B5.8; Class: not known ...	C05B5.8	1.06889	0.0947913	0.0687621	0.435232	No	No	No	No	No	No	No
WBGene00023482; Dscr: none available; Molecule: C05B5.9; Class: not known wb none available [C05B5.9] ...	C05B5.9	1.19234	0.249907	0.0611081	0.409806	No	No	No	No	No	No	No
WBGene00007329; Dscr: none available; Molecule: C05C10.2a; Class: not known ...	C05C10.2	0.901704	-0.147905	0.0325553	0.290011	No	No	No	Yes	No	No	No
WBGene00007330; Dscr: C05C10.3 is orthologous to the human gene 3-OXOACID COA TRANSFERASE (also called succinyl-CoA:3-ketoacid CoA transferase; OXCT; OMIM:245050), which when mutated leads to episodic ketoacidosis.; Molecule: C05C10.3; Class: not known ...	C05C10.3	0.935357	-0.094423	0.089523	0.503205	No	No	No	Yes	No	No	No
ref Caenorhabditis elegans Protein PHO-11 (pho-11) mRNA, complete cds [NM_063742] ...	C05C10.4.3	0.713399	-0.480514	0.000950264	0.0397827	Yes	No	No	No	No	No	No
WBGene00007332; Dscr: C05C10.5 encodes a novel protein that is conserved in C. remanei and C. briggsae; large-scale RNAi screens have indicated that C05C10.5 activity is required for normal body morphology, chromosome segregation, and embryonic development; in situ hybridization experiments reveal that C05C10.5 mRNA is expressed in the medial germline.; Molecule: C05C10.5a; Class: not known ...	C05C10.5	0.875271	-0.203924	0.20011	0.712486	No	No	No	Yes	Yes	No	No
WBGene00007334; Dscr: none available; Molecule: C05C10.7; Class: not known ...	C05C10.7	1.0787	0.105878	0.181401	0.688113	No	No	No	No	No	No	No
WBGene00086567; Dscr: none available; Molecule: C05C10.8; Class: not known ...	C05C10.8	0.703148	-0.452598	0.10022	0.532328	No	No	No	No	No	No	No
WBGene00007335; Dscr: none available; Molecule: C05C12.1; Class: not known ...	C05C12.1	1.48634	0.647327	0.0860137	0.491516	No	No	No	No	Yes	No	No
WBGene00201716; Dscr: none available; Molecule: C05C12.10; Class: not known ...	C05C12.10	1.01626	0.0151713	0.9544	0.992346	No	No	No	No	No	No	No
WBGene00007336; Dscr: none available; Molecule: C05C12.4; Class: not known ...	C05C12.4	0.99521	-0.0154865	0.93143	0.990639	No	No	No	No	No	No	No
WBGene00007337; Dscr: none available; Molecule: C05C12.5; Class: not known ...	C05C12.5	1.59515	0.721224	0.0359289	0.30413	No	Yes	No	No	Yes	No	No
WBGene00007338; Dscr: none available; Molecule: C05C12.6; Class: not known ...	C05C12.6	0.960407	-0.0484306	0.685984	0.908537	No	No	No	No	No	No	No
WBGene00015460; Dscr: none available; Molecule: C05C8.1a; Class: not known ...	C05C8.1	0.947601	-0.0873923	0.426321	0.741712	No	No	No	No	No	No	No
WBGene00197520; Dscr: none available; Molecule: C05C8.10; Class: not known ...	C05C8.10	1.90925	0.591168	0.383486	0.725009	No	No	No	No	No	No	No
WBGene00015461; Dscr: none available; Molecule: C05C8.2; Class: not known ...	C05C8.2	1.07806	0.108825	0.0738634	0.453089	No	No	No	Yes	Yes	No	No
WBGene00015462; Dscr: none available; Molecule: C05C8.5; Class: not known ...	C05C8.5	0.876991	-0.18643	0.0280539	0.266281	No	No	No	Yes	Yes	No	No
WBGene00015464; Dscr: none available; Molecule: C05C8.7; Class: not known ...	C05C8.7	1.13366	0.171126	0.161554	0.656221	No	No	No	No	No	Yes	No
WBGene00015465; Dscr: none available; Molecule: C05C8.8; Class: not known ...	C05C8.8	1.13253	0.160269	0.448066	0.754974	No	No	No	No	No	No	No
WBGene00007325; Dscr: none available; Molecule: C05C9.1; Class: not known ...	C05C9.1	0.720016	-0.483667	0.192445	0.702509	No	No	No	No	No	No	No
WBGene00199199; Dscr: none available; Molecule: C05C9.10; Class: not known ...	C05C9.10	2.84518	1.04136	0.163532	0.659592	No	No	No	No	No	No	No
WBGene00199716; Dscr: none available; Molecule: C05C9.11; Class: not known ...	C05C9.11	1.39431	0.164908	0.801264	0.960546	No	No	No	No	No	No	No
WBGene00200163; Dscr: none available; Molecule: C05C9.12; Class: not known ...	C05C9.12	3.54814	0.844991	0.376387	0.724737	No	No	No	No	No	No	No
WBGene00201115; Dscr: none available; Molecule: C05C9.13; Class: not known ...	C05C9.13	0.884923	-0.15176	0.352878	0.756239	No	No	No	No	No	No	No
WBGene00202329; Dscr: none available; Molecule: C05C9.14; Class: not known ...	C05C9.14	1.04068	0.0456809	0.733014	0.931808	No	No	No	No	No	No	No
WBGene00007326; Dscr: none available; Molecule: C05C9.2; Class: not known ...	C05C9.2	1.39633	0.33739	0.371209	0.726228	No	No	No	No	No	No	No
WBGene00007327; Dscr: The protein product of this gene is predicted to contain a glutamine/asparagine (Q/N)-rich ('prion') domain, by the algorithm of Michelitsch and Weissman (as of the WS77 release of WormBase, i.e., in wormpep77).; Molecule: C05C9.3; Class: not known ...	C05C9.3	1.60361	0.740046	0.0745677	0.45557	No	No	No	No	No	No	No
WBGene00196194; Dscr: none available; Molecule: C05C9.5; Class: not known ...	C05C9.5	1.04756	0.0562997	0.635939	0.881703	No	No	No	No	No	No	No
WBGene00196504; Dscr: none available; Molecule: C05C9.6; Class: not known ...	C05C9.6	1.05282	0.0710631	0.247751	0.772752	No	No	No	No	No	No	No
WBGene00197008; Dscr: none available; Molecule: C05C9.7; Class: not known ...	C05C9.7	1.67875	0.780884	0.0271347	0.261454	No	No	No	No	No	No	No
WBGene00197829; Dscr: none available; Molecule: C05C9.8; Class: not known ...	C05C9.8	0.867579	-0.152829	0.523232	0.811324	No	No	No	No	No	No	No
WBGene00198440; Dscr: none available; Molecule: C05C9.9; Class: not known ...	C05C9.9	0.209047	-0.989907	0.36605	0.729498	No	No	No	No	No	No	No
WBGene00015478; Dscr: none available; Molecule: C05D10.2a; Class: not known ...	C05D10.2	0.795366	-0.341422	0.105375	0.546098	No	No	No	No	No	No	No
WBGene00015480; Dscr: none available; Molecule: C05D10.4a; Class: not known ...	C05D10.4	0.642183	-0.640566	1.90743e-05	0.00528447	Yes	No	No	No	No	No	No
WBGene00015481; Dscr: none available; Molecule: C05D11.1; Class: not known ...	C05D11.1	0.952308	-0.0720082	0.184463	0.692919	No	No	No	Yes	No	No	No
WBGene00015488; Dscr: none available; Molecule: C05D11.13; Class: not known ...	C05D11.13	0.841857	-0.262137	0.0649516	0.423052	No	No	No	No	No	No	No
WBGene00015483; Dscr: none available; Molecule: C05D11.5; Class: not known ...	C05D11.5	1.6827	0.753722	0.00039807	0.0244437	Yes	No	No	No	No	No	No
WBGene00015484; Dscr: none available; Molecule: C05D11.7a; Class: not known ...	C05D11.7	0.86306	-0.211187	0.044821	0.343808	No	No	No	Yes	No	No	No
WBGene00015485; Dscr: none available; Molecule: C05D11.8; Class: not known ...	C05D11.8	1.10301	0.142997	0.0669781	0.429071	No	No	No	No	No	No	No
WBGene00015486; Dscr: C05D11.9 encodes an ortholog of Pop1, a protein subunit shared by the endoribonucleases RNase MRP and RNAse P; RNAse MRP cleaves mitochondrial RNA in mitochondrial DNA synthesis, nucleolar pre-rRNA in ribosome synthesis, and at least one mRNA (CLB2) involved in cell-cycle regulation; RNAse P cleaves tRNA precursors to produce their mature 5' end; C05D11.9 is evolutionarily u…	C05D11.9	1.06783	0.0931166	0.124272	0.589305	No	No	No	Yes	Yes	No	No
WBGene00007339; Dscr: none available; Molecule: C05D12.1; Class: not known ...	C05D12.1	0.996995	-0.0151053	0.897892	0.987643	No	No	No	No	No	No	No
WBGene00199308; Dscr: none available; Molecule: C05D12.10; Class: not known ...	C05D12.10	1.31439	0.267558	0.561614	0.838938	No	No	No	No	No	No	No
WBGene00202088; Dscr: none available; Molecule: C05D12.11; Class: not known ...	C05D12.11	0.922485	-0.18087	0.72486	0.927527	No	No	No	No	No	No	No
WBGene00007340; Dscr: none available; Molecule: C05D12.2; Class: not known ...	C05D12.2	1.24054	0.332592	0.0821913	0.479624	No	No	No	No	No	Yes	No
WBGene00014666; Dscr: none available; Molecule: C05D12.3a; Class: not known ...	C05D12.3	1.08306	0.113269	0.211487	0.729876	No	No	No	No	No	No	No
WBGene00007341; Dscr: none available; Molecule: C05D12.4; Class: not known ...	C05D12.4	1.02846	0.0456428	0.773223	0.950867	No	No	No	No	No	No	No
WBGene00007342; Dscr: none available; Molecule: C05D12.5; Class: not known ...	C05D12.5	0.626976	-0.844149	0.0974696	0.526085	No	No	No	No	No	No	No
WBGene00044029; Dscr: none available; Molecule: C05D12.7; Class: not known ...	C05D12.7	1.21775	0.250988	0.367078	0.728864	No	No	No	No	No	No	No
WBGene00195552; Dscr: none available; Molecule: C05D12.8; Class: not known ...	C05D12.8	0.995206	-0.00691768	0.746894	0.93916	No	No	No	No	No	No	No
WBGene00197698; Dscr: none available; Molecule: C05D12.9; Class: not known ...	C05D12.9	1.39004	0.327471	0.388826	0.724462	No	No	No	No	No	No	No
WBGene00015470; Dscr: none available; Molecule: C05D2.10a; Class: not known ...	C05D2.10	1.00252	0.00347423	0.933458	0.990873	No	No	No	Yes	No	No	No
WBGene00022910; Dscr: none available; Molecule: C05D2.11; Class: not known ...	C05D2.11	1.50531	0.603239	0.0498619	0.365851	No	No	No	No	No	No	No
WBGene00195279; Dscr: none available; Molecule: C05D2.12; Class: not known ...	C05D2.12	0.993733	-0.00947236	0.695572	0.912892	No	No	No	No	No	No	No
WBGene00196287; Dscr: none available; Molecule: C05D2.13; Class: not known ...	C05D2.13	0.451004	-0.832824	0.265716	0.790867	No	No	No	No	No	No	No
WBGene00197335; Dscr: none available; Molecule: C05D2.14; Class: not known ...	C05D2.14	0.95469	-0.00857224	0.978662	0.996154	No	No	No	No	No	No	No
WBGene00197666; Dscr: none available; Molecule: C05D2.15; Class: not known ...	C05D2.15	0.820379	-0.341619	0.205371	0.719846	No	No	No	No	No	No	No
WBGene00200205; Dscr: none available; Molecule: C05D2.17; Class: not known ...	C05D2.17	1.17311	0.26521	0.629451	0.879021	No	No	No	No	No	No	No
WBGene00015469; Dscr: none available; Molecule: C05D2.8; Class: not known ...	C05D2.8	1.1533	0.210778	0.0535562	0.380336	No	No	No	No	No	No	No
WBGene00196246; Dscr: none available; Molecule: C05D9.10; Class: not known ...	C05D9.10	0.614182	-0.788641	0.0728726	0.450001	No	No	No	No	No	No	No
WBGene00199484; Dscr: none available; Molecule: C05D9.11; Class: not known ...	C05D9.11	1.00202	0.00285694	0.884231	0.986346	No	No	No	No	No	No	No
WBGene00219800; Dscr: none available; Molecule: C05D9.12; Class: not known ...	C05D9.12	1.1925	0.252356	0.0785631	0.467902	No	No	No	No	No	No	No
WBGene00015472; Dscr: none available; Molecule: C05D9.3; Class: not known ...	C05D9.3	0.958364	-0.0290302	0.884905	0.986444	No	No	No	No	No	No	No
WBGene00015473; Dscr: none available; Molecule: C05D9.4; Class: not known ...	C05D9.4	1.14456	0.20941	0.645014	0.886716	No	No	No	No	No	No	No
WBGene00015474; Dscr: none available; Molecule: C05D9.7; Class: not known ...	C05D9.7	0.805615	-0.299529	0.0329169	0.291743	No	No	No	No	No	No	No
WBGene00015476; Dscr: none available; Molecule: C05D9.9a; Class: not known ...	C05D9.9	0.749377	-0.416219	1.09956e-05	0.00407772	Yes	No	No	No	No	No	No
WBGene00195517; Dscr: none available; Molecule: C05E11.10; Class: not known ...	C05E11.10	0.190795	-0.95722	0.41457	0.73506	No	No	No	No	No	No	No
WBGene00196162; Dscr: none available; Molecule: C05E11.11; Class: not known ...	C05E11.11	0.124734	-1.23589	0.345871	0.78771	No	No	No	No	No	No	No
WBGene00197349; Dscr: none available; Molecule: C05E11.12; Class: not known ...	C05E11.12	2.34165	0.577542	0.45576	0.760698	No	No	No	No	No	No	No
WBGene00197377; Dscr: none available; Molecule: C05E11.13; Class: not known ...	C05E11.13	1.00087	0.00125431	0.801184	0.960597	No	No	No	No	No	No	No
WBGene00198384; Dscr: none available; Molecule: C05E11.14; Class: not known ...	C05E11.14	1.13556	0.158689	0.332282	0.812219	No	No	No	No	No	No	No
WBGene00200447; Dscr: none available; Molecule: C05E11.15; Class: not known ...	C05E11.15	0.590977	-0.654416	0.156514	0.646112	No	No	No	No	No	No	No
WBGene00200780; Dscr: none available; Molecule: C05E11.16; Class: not known ...	C05E11.16	1.74416	0.753363	0.0251016	0.250367	No	No	No	No	No	No	No
WBGene00201960; Dscr: none available; Molecule: C05E11.17; Class: not known ...	C05E11.17	1.33925	0.371025	0.374481	0.725397	No	No	No	No	No	No	No
WBGene00202481; Dscr: none available; Molecule: C05E11.18; Class: not known ...	C05E11.18	1.0009	0.00126106	0.854638	0.978386	No	No	No	No	No	No	No
WBGene00015493; Dscr: none available; Molecule: C05E11.2; Class: not known ...	C05E11.2	1.32145	0.264	0.491754	0.78783	No	No	No	No	No	No	No
WBGene00015494; Dscr: none available; Molecule: C05E11.3a; Class: not known ...	C05E11.3	0.821393	-0.268313	0.106475	0.54872	No	No	No	No	No	No	No
WBGene00015495; Dscr: none available; Molecule: C05E11.6; Class: not known ...	C05E11.6	0.873488	-0.206062	0.113183	0.565053	No	No	No	No	No	No	No
WBGene00015496; Dscr: none available; Molecule: C05E11.7; Class: not known ...	C05E11.7	1.65223	0.44479	0.388272	0.724604	No	No	No	No	No	No	No
WBGene00195372; Dscr: none available; Molecule: C05E11.9; Class: not known ...	C05E11.9	1.12596	0.181183	0.131344	0.602985	No	No	No	No	No	No	No
WBGene00015491; Dscr: none available; Molecule: C05E4.12; Class: not known ...	C05E4.12	0.998791	-0.00192885	0.948835	0.991837	No	No	No	No	No	No	No
WBGene00206359; Dscr: none available; Molecule: C05E4.15; Class: not known ...	C05E4.15	0.712944	-0.425052	0.137483	0.613704	No	No	No	No	No	No	No
WBGene00219801; Dscr: none available; Molecule: C05E4.16; Class: not known ...	C05E4.16	5.3891	1.04789	0.359253	0.736778	No	No	No	No	No	No	No
WBGene00015489; Dscr: none available; Molecule: C05E4.7; Class: not known ...	C05E4.7	0.721257	-0.292748	0.49948	0.793647	No	No	No	No	No	No	No
WBGene00007343; Dscr: none available; Molecule: C05E7.1; Class: not known ...	C05E7.1	0.651437	-0.616459	9.90158e-06	0.00398585	Yes	No	No	No	No	No	No
WBGene00007344; Dscr: none available; Molecule: C05E7.2; Class: not known ...	C05E7.2	0.567087	-0.806533	0.000276844	0.0202466	Yes	Yes	No	No	No	No	No
WBGene00007345; Dscr: none available; Molecule: C05E7.3; Class: not known ...	C05E7.3	0.822971	-0.287505	0.330216	0.814949	No	No	No	No	No	No	No
WBGene00200291; Dscr: none available; Molecule: C05E7.5; Class: not known ...	C05E7.5	0.92232	-0.107353	0.860413	0.980705	No	No	No	No	No	No	No
WBGene00201510; Dscr: none available; Molecule: C05E7.6; Class: not known ...	C05E7.6	1.18811	0.207115	0.322736	0.819109	No	No	No	No	No	No	No
WBGene00007347; Dscr: none available; Molecule: C05G5.1; Class: not known ...	C05G5.1	0.885491	-0.175749	0.0577447	0.397495	No	No	No	No	No	No	No
WBGene00197973; Dscr: none available; Molecule: C05G5.10; Class: not known ...	C05G5.10	0.932352	-0.0943427	0.303539	0.817479	No	No	No	No	No	No	No
WBGene00007348; Dscr: none available; Molecule: C05G5.2; Class: not known ...	C05G5.2	0.839017	-0.255747	0.00427756	0.0940104	No	No	No	No	No	No	No
WBGene00007349; Dscr: none available; Molecule: C05G5.3; Class: not known ...	C05G5.3	1.02263	0.0237877	0.815161	0.966359	No	No	No	No	No	No	No
WBGene00007351; Dscr: none available; Molecule: C05G5.5a; Class: not known ...	C05G5.5	0.695602	-0.42277	0.224702	0.746809	No	No	No	No	No	No	No
WBGene00050939; Dscr: none available; Molecule: C05G5.7; Class: not known ...	C05G5.7	1.18553	0.244776	0.000549165	0.0290287	No	No	No	No	No	No	No
WBGene00195629; Dscr: none available; Molecule: C05G5.8; Class: not known ...	C05G5.8	1.03756	0.144123	0.741824	0.936536	No	No	No	No	No	No	No
WBGene00197186; Dscr: none available; Molecule: C05G5.9; Class: not known ...	C05G5.9	0.997772	-0.00317789	0.80012	0.960275	No	No	No	No	No	No	No
WBGene00194995; Dscr: none available; Molecule: C05G6.4; Class: not known ...	C05G6.4	1.49374	0.528883	0.0719647	0.447267	No	No	No	No	No	No	No
WBGene00200054; Dscr: none available; Molecule: C05G6.5; Class: not known ...	C05G6.5	0.937714	-0.0932585	0.439931	0.749091	No	No	No	No	No	No	No
WBGene00022911; Dscr: none available; Molecule: C05G6.t1; Class: not known ...	C05G6.t1	1.32778	0.484359	0.399694	0.72778	No	No	No	No	No	No	No
WBGene00045089; Dscr: none available; Molecule: C05H8.3; Class: not known ...	C05H8.3	0.964509	-0.103358	0.657354	0.893406	No	No	No	No	No	No	No
WBGene00200418; Dscr: none available; Molecule: C05H8.4; Class: not known ...	C05H8.4	1.03882	0.0520926	0.385462	0.72473	No	No	No	No	No	No	No
wb Transitional endoplasmic reticulum ATPase homolog 1 [Source:UniProtKB/Swiss-Prot;Acc:P54811] [C06A1.1.1] ...	C06A1.1	1.07818	0.10428	0.209314	0.726849	No	No	No	No	No	No	No
wb Transitional endoplasmic reticulum ATPase homolog 1 [Source:UniProtKB/Swiss-Prot;Acc:P54811] [C06A1.1.2] ...	C06A1.1.2	1.09259	0.142894	0.302212	0.817129	No	No	No	No	No	No	No
WBGene00196077; Dscr: none available; Molecule: C06A1.10; Class: not known ...	C06A1.10	0.25475	-0.941095	0.343453	0.793289	No	No	No	No	No	No	No
WBGene00198115; Dscr: none available; Molecule: C06A1.11; Class: not known ...	C06A1.11	0.999678	-0.000919532	0.97051	0.994779	No	No	No	No	No	No	No
WBGene00219803; Dscr: none available; Molecule: C06A1.12; Class: not known ...	C06A1.12	1.0387	0.0466571	0.790487	0.956661	No	No	No	No	No	No	No
WBGene00007353; Dscr: none available; Molecule: C06A1.2a; Class: not known ...	C06A1.2	0.920573	-0.12205	0.0803645	0.473955	No	No	No	No	No	No	No
WBGene00007354; Dscr: none available; Molecule: C06A1.3; Class: not known ...	C06A1.3	1.80321	0.880769	0.020828	0.225455	No	Yes	No	No	Yes	No	No
WBGene00014667; Dscr: none available; Molecule: C06A1.4; Class: not known ...	C06A1.4	1.06464	0.0847959	0.631426	0.879823	No	No	No	No	No	No	No
WBGene00007356; Dscr: none available; Molecule: C06A1.6; Class: not known ...	C06A1.6	0.814974	-0.297279	0.0579395	0.398254	No	No	No	No	No	No	No
WBGene00044235; Dscr: none available; Molecule: C06A1.7; Class: not known ...	C06A1.7	0.787154	-0.360978	0.356083	0.743254	No	No	No	No	No	No	No
WBGene00045148; Dscr: none available; Molecule: C06A1.8; Class: not known ...	C06A1.8	0.834449	-0.297702	0.226106	0.748937	No	No	No	No	No	No	No
WBGene00045152; Dscr: none available; Molecule: C06A1.9; Class: not known ...	C06A1.9	0.855466	-0.274694	0.330598	0.813931	No	No	No	No	No	No	No
WBGene00200156; Dscr: none available; Molecule: C06A12.17; Class: not known ...	C06A12.17	0.993891	-0.00917541	0.744619	0.937903	No	No	No	No	No	No	No
WBGene00200385; Dscr: none available; Molecule: C06A12.18; Class: not known ...	C06A12.18	1.01793	0.0411169	0.889159	0.987377	No	No	No	No	No	No	No
WBGene00007357; Dscr: none available; Molecule: C06A12.3a; Class: not known ...	C06A12.3	1.05753	0.0845776	0.307512	0.818307	No	No	No	No	No	No	No
WBGene00007359; Dscr: none available; Molecule: C06A12.8; Class: not known ...	C06A12.8	1.00309	0.00431358	0.832904	0.97222	No	No	No	No	No	No	No
WBGene00015499; Dscr: none available; Molecule: C06A5.1; Class: not known ...	C06A5.1	1.1579	0.202989	0.187431	0.696406	No	No	No	Yes	No	No	No
WBGene00015506; Dscr: none available; Molecule: C06A5.10; Class: not known ...	C06A5.10	1.50028	0.588242	0.000189006	0.016424	Yes	No	No	No	No	No	No
WBGene00044414; Dscr: none available; Molecule: C06A5.12; Class: not known ...	C06A5.12	0.414725	-1.26965	0.00049782	0.0277143	Yes	No	No	No	No	No	No
WBGene00015500; Dscr: none available; Molecule: C06A5.2; Class: not known ...	C06A5.2	1.89679	1.02556	0.0372646	0.311241	No	No	No	No	Yes	No	No
WBGene00015501; Dscr: none available; Molecule: C06A5.3a; Class: not known ...	C06A5.3	1.11139	0.153686	0.0248038	0.24882	No	No	No	Yes	No	No	No
ref Caenorhabditis elegans Protein MADF-7 (madf-7) mRNA, complete cds [NM_059326] ...	C06A5.4	1.63353	0.708352	0.000523496	0.0283073	Yes	No	No	No	No	No	No
WBGene00015504; Dscr: none available; Molecule: C06A5.6; Class: not known ...	C06A5.6	1.61256	0.6918	1.57253e-05	0.00471739	Yes	No	No	Yes	Yes	No	No
WBGene00015505; Dscr: none available; Molecule: C06A5.8a; Class: not known ...	C06A5.8	0.958554	-0.0559376	0.667797	0.898729	No	No	No	Yes	Yes	No	No
WBGene00198222; Dscr: none available; Molecule: C06A6.10; Class: not known ...	C06A6.10	0.989459	-0.0152645	0.144333	0.625313	No	No	No	No	No	No	No
WBGene00199496; Dscr: none available; Molecule: C06A6.11; Class: not known ...	C06A6.11	1.15332	0.187944	0.354578	0.748406	No	No	No	No	No	No	No
WBGene00199573; Dscr: none available; Molecule: C06A6.12; Class: not known ...	C06A6.12	0.816335	-0.283831	0.596777	0.860937	No	No	No	No	No	No	No
WBGene00200283; Dscr: none available; Molecule: C06A6.13; Class: not known ...	C06A6.13	0.926577	-0.212945	0.675854	0.902838	No	No	No	No	No	No	No
WBGene00200630; Dscr: none available; Molecule: C06A6.14; Class: not known ...	C06A6.14	0.527941	-0.93522	0.112031	0.562939	No	No	No	No	No	No	No
WBGene00015507; Dscr: none available; Molecule: C06A6.2a; Class: not known ...	C06A6.2	0.934606	-0.0899519	0.437724	0.748173	No	No	No	Yes	No	No	No
WBGene00015509; Dscr: none available; Molecule: C06A6.4a; Class: not known ...	C06A6.4	0.875526	-0.190553	0.0319353	0.287095	No	No	No	Yes	No	No	No
WBGene00015510; Dscr: none available; Molecule: C06A6.5; Class: not known ...	C06A6.5	0.920791	-0.122184	0.110953	0.561234	No	No	No	No	No	No	No
WBGene00015511; Dscr: none available; Molecule: C06A6.7; Class: not known ...	C06A6.7	1.57962	0.701219	0.0188933	0.21222	No	No	No	No	No	No	No
WBGene00197057; Dscr: none available; Molecule: C06A6.9; Class: not known ...	C06A6.9	0.994315	-0.00833971	0.739923	0.935566	No	No	No	No	No	No	No
WBGene00195521; Dscr: none available; Molecule: C06A8.13; Class: not known ...	C06A8.13	0.982677	-0.00235747	0.99564	0.99914	No	No	No	No	No	No	No
WBGene00199057; Dscr: none available; Molecule: C06A8.14; Class: not known ...	C06A8.14	1.06674	0.0899404	0.491493	0.78768	No	No	No	No	No	No	No
WBGene00201117; Dscr: none available; Molecule: C06A8.15; Class: not known ...	C06A8.15	4.8324	0.914902	0.421591	0.739024	No	No	No	No	No	No	No
WBGene00201674; Dscr: none available; Molecule: C06A8.16; Class: not known ...	C06A8.16	1.57063	0.429833	0.35366	0.752504	No	No	No	No	No	No	No
WBGene00202467; Dscr: none available; Molecule: C06A8.17; Class: not known ...	C06A8.17	0.843842	-0.217991	0.314276	0.819406	No	No	No	No	No	No	No
WBGene00015514; Dscr: C06A8.3 encodes, along with ZK970.7, one of two C. elegans proteins with similarity to the Onchocerca volvulus Ov17 hypodermal antigen.; Molecule: C06A8.3; Class: not known ...	C06A8.3	0.914507	-0.128372	0.0022119	0.0647458	No	No	No	No	No	No	No
WBGene00015516; Dscr: none available; Molecule: C06A8.6; Class: not known ...	C06A8.6	1.94152	1.00865	0.006558	0.119624	No	Yes	No	No	Yes	No	No
WBGene00015517; Dscr: none available; Molecule: C06A8.8a; Class: not known ...	C06A8.8	0.899054	-0.179815	0.299152	0.815504	No	No	No	No	No	No	No
WBGene00007360; Dscr: none available; Molecule: C06B3.1; Class: not known ...	C06B3.1	1.03405	0.0325165	0.918	0.989722	No	No	No	No	No	No	No
WBGene00189947; Dscr: none available; Molecule: C06B3.16; Class: not known ...	C06B3.16	1.29466	0.381594	0.0340031	0.296241	No	No	No	No	No	No	No
WBGene00007365; Dscr: none available; Molecule: C06B3.6; Class: not known ...	C06B3.6	0.676143	-0.294807	0.638945	0.883504	No	No	No	No	No	No	No
WBGene00007366; Dscr: none available; Molecule: C06B3.7; Class: not known ...	C06B3.7	0.728312	-0.313982	0.416825	0.736287	No	No	No	No	No	No	No
WBGene00007373; Dscr: none available; Molecule: C06B8.11; Class: not known ...	C06B8.11	7.08028	1.16764	0.354887	0.74745	No	No	No	No	No	No	No
WBGene00196413; Dscr: none available; Molecule: C06B8.13; Class: not known ...	C06B8.13	0.994546	-0.00801382	0.763481	0.946225	No	No	No	No	No	No	No
WBGene00197393; Dscr: none available; Molecule: C06B8.14; Class: not known ...	C06B8.14	0.870117	-0.16936	0.351642	0.762576	No	No	No	No	No	No	No
WBGene00200811; Dscr: none available; Molecule: C06B8.15; Class: not known ...	C06B8.15	1.32789	0.386055	0.0809628	0.475934	No	No	No	No	No	No	No
WBGene00007368; Dscr: none available; Molecule: C06B8.2a; Class: not known ...	C06B8.2	0.122634	-3.11043	5.23006e-05	0.00823831	Yes	No	No	No	No	No	No
WBGene00007369; Dscr: none available; Molecule: C06B8.3; Class: not known ...	C06B8.3	0.70374	-0.339367	0.430894	0.743952	No	No	No	No	No	No	No
WBGene00007372; Dscr: none available; Molecule: C06B8.7; Class: not known ...	C06B8.7	0.856093	-0.190545	0.511036	0.801999	No	No	No	No	No	No	No
WBGene00010733; Dscr: none available; Molecule: C06B8.t1; Class: not known ...	C06B8.t1	1.39607	0.64598	0.355086	0.746667	No	No	No	No	No	No	No
WBGene00010777; Dscr: none available; Molecule: C06B8.t2; Class: not known ...	C06B8.t2	1.62968	0.745883	0.0460953	0.349766	No	No	No	No	No	No	No
WBGene00011346; Dscr: none available; Molecule: C06B8.t3; Class: not known ...	C06B8.t3	1.31483	0.378286	0.0667129	0.428188	No	No	No	No	No	No	No
WBGene00044169; Dscr: none available; Molecule: C06C3.10; Class: not known ...	C06C3.10	0.950438	-0.0778703	0.365815	0.729524	No	No	No	No	No	No	No
WBGene00045404; Dscr: none available; Molecule: C06C3.11; Class: not known ...	C06C3.11	0.854002	-0.251234	0.175279	0.678666	No	No	No	No	No	No	No
WBGene00175031; Dscr: none available; Molecule: C06C3.12; Class: not known ...	C06C3.12	1.22805	0.321795	0.118392	0.576276	No	No	No	No	No	No	No
WBGene00206526; Dscr: none available; Molecule: C06C3.14; Class: not known ...	C06C3.14	1.44426	0.536247	0.000544602	0.0289173	Yes	No	No	No	No	No	No
WBGene00007374; Dscr: none available; Molecule: C06C3.3; Class: not known ...	C06C3.3	0.750613	-0.0339583	0.97537	0.995664	No	No	No	No	No	No	No
WBGene00007375; Dscr: none available; Molecule: C06C3.4; Class: not known ...	C06C3.4	1.17134	0.222347	0.0662801	0.427273	No	No	No	No	No	No	No
WBGene00007376; Dscr: none available; Molecule: C06C3.5; Class: not known ...	C06C3.5	0.952289	-0.0747854	0.323898	0.818793	No	No	No	No	No	No	No
WBGene00007377; Dscr: none available; Molecule: C06C3.7; Class: not known ...	C06C3.7	0.829325	-0.191949	0.652729	0.891259	No	No	No	No	No	No	No
WBGene00007378; Dscr: none available; Molecule: C06C3.8a; Class: not known ...	C06C3.8	1.72327	0.82609	0.0316489	0.28561	No	No	No	No	No	No	No
WBGene00014668; Dscr: none available; Molecule: C06C3.9; Class: not known ...	C06C3.9	1.17862	0.218748	0.168309	0.668269	No	No	No	No	No	No	No
WBGene00007379; Dscr: none available; Molecule: C06C6.1; Class: not known ...	C06C6.1	3.73116	0.89034	0.382577	0.725125	No	No	No	No	No	No	No
WBGene00077606; Dscr: none available; Molecule: C06C6.10; Class: not known ...	C06C6.10	0.650975	-0.474755	0.517999	0.807437	No	No	No	No	No	No	No
WBGene00206369; Dscr: none available; Molecule: C06C6.12; Class: not known ...	C06C6.12	1.0183	0.024509	0.615502	0.870068	No	No	No	No	No	No	No
WBGene00007380; Dscr: none available; Molecule: C06C6.6; Class: not known ...	C06C6.6	1.73911	1.18761	0.159516	0.652216	No	No	No	No	No	No	No
WBGene00007381; Dscr: none available; Molecule: C06C6.7; Class: not known ...	C06C6.7	1.63725	0.736729	0.226376	0.749357	No	No	No	No	No	No	No
WBGene00007382; Dscr: none available; Molecule: C06C6.8; Class: not known ...	C06C6.8	0.557134	-0.782364	0.0322064	0.28887	No	No	No	No	No	No	No
WBGene00007383; Dscr: none available; Molecule: C06C6.9; Class: not known ...	C06C6.9	0.545381	-0.83342	0.0257949	0.254001	No	No	No	No	No	No	No
WBGene00015518; Dscr: none available; Molecule: C06E1.1; Class: not known ...	C06E1.1	0.842571	-0.237242	0.309619	0.818504	No	No	No	No	No	No	No
WBGene00015526; Dscr: none available; Molecule: C06E1.11; Class: not known ...	C06E1.11	0.783063	-0.352106	0.00460496	0.0979604	No	No	No	No	No	No	No
WBGene00195577; Dscr: none available; Molecule: C06E1.12; Class: not known ...	C06E1.12	1.57139	0.248371	0.744842	0.938084	No	No	No	No	No	No	No
WBGene00196981; Dscr: none available; Molecule: C06E1.13; Class: not known ...	C06E1.13	0.893326	-0.132156	0.4676	0.769041	No	No	No	No	No	No	No
WBGene00197917; Dscr: none available; Molecule: C06E1.14; Class: not known ...	C06E1.14	0.563391	-0.752113	0.0357826	0.30371	No	No	No	No	No	No	No
WBGene00198428; Dscr: none available; Molecule: C06E1.15; Class: not known ...	C06E1.15	0.99274	-0.0187411	0.902124	0.987846	No	No	No	No	No	No	No
WBGene00015522; Dscr: none available; Molecule: C06E1.7; Class: not known ...	C06E1.7	0.618501	-0.693031	3.69095e-05	0.0070379	Yes	No	No	No	No	No	No
WBGene00015524; Dscr: none available; Molecule: C06E1.9; Class: not known ...	C06E1.9	1.22702	0.295082	0.00280315	0.0733868	No	No	No	Yes	No	No	No
WBGene00015527; Dscr: none available; Molecule: C06E2.1; Class: not known ...	C06E2.1	0.857865	-0.210687	0.121275	0.583613	No	No	No	No	No	No	No
WBGene00197244; Dscr: none available; Molecule: C06E2.12; Class: not known ...	C06E2.12	1.50327	0.409489	0.330991	0.813707	No	No	No	No	No	No	No
WBGene00197960; Dscr: none available; Molecule: C06E2.13; Class: not known ...	C06E2.13	1.17722	0.216512	0.413288	0.734557	No	No	No	No	No	No	No
WBGene00198057; Dscr: none available; Molecule: C06E2.14; Class: not known ...	C06E2.14	1.19974	0.163765	0.759358	0.945419	No	No	No	No	No	No	No
WBGene00015528; Dscr: none available; Molecule: C06E2.2; Class: not known ...	C06E2.2	0.191248	-1.04667	0.352436	0.758535	No	No	No	No	No	No	No
WBGene00015529; Dscr: none available; Molecule: C06E2.5; Class: not known ...	C06E2.5	0.867482	-0.202927	0.0312208	0.283376	No	No	No	No	No	No	No
ref Caenorhabditis elegans Protein C06E2.9 (C06E2.9) mRNA, complete cds [NM_001038435] ...	C06E2.9	0.683836	-0.439124	0.257348	0.782832	No	No	No	No	No	No	No
WBGene00015530; Dscr: none available; Molecule: C06E4.1; Class: not known ...	C06E4.1	1.24114	0.301946	0.149984	0.634903	No	No	No	No	No	No	No
WBGene00197939; Dscr: none available; Molecule: C06E4.15; Class: not known ...	C06E4.15	0.716015	-0.345947	0.571784	0.845576	No	No	No	No	No	No	No
WBGene00198699; Dscr: none available; Molecule: C06E4.16; Class: not known ...	C06E4.16	1.14789	0.152813	0.504238	0.796853	No	No	No	No	No	No	No
WBGene00199037; Dscr: none available; Molecule: C06E4.17; Class: not known ...	C06E4.17	1.00102	0.00147019	0.630967	0.879756	No	No	No	No	No	No	No
WBGene00199812; Dscr: none available; Molecule: C06E4.18; Class: not known ...	C06E4.18	1.61606	0.542805	0.239151	0.763889	No	No	No	No	No	No	No
WBGene00201402; Dscr: none available; Molecule: C06E4.19; Class: not known ...	C06E4.19	1.07468	-0.120418	0.83113	0.97186	No	No	No	No	No	No	No
WBGene00015531; Dscr: none available; Molecule: C06E4.2; Class: not known ...	C06E4.2	1.08861	0.126082	0.317195	0.818859	No	No	No	No	No	No	No
WBGene00201532; Dscr: none available; Molecule: C06E4.20; Class: not known ...	C06E4.20	1.5327	0.479517	0.301255	0.816606	No	No	No	No	No	No	No
WBGene00202314; Dscr: none available; Molecule: C06E4.21; Class: not known ...	C06E4.21	1.02169	0.0872175	0.817727	0.967428	No	No	No	No	No	No	No
WBGene00015532; Dscr: none available; Molecule: C06E4.3; Class: not known ...	C06E4.3	1.1556	0.180033	0.355936	0.743805	No	No	No	No	No	No	No
WBGene00015533; Dscr: none available; Molecule: C06E4.4; Class: not known ...	C06E4.4	1.40757	0.513391	0.0229854	0.238345	No	No	No	No	No	No	No
WBGene00015534; Dscr: none available; Molecule: C06E4.5; Class: not known ...	C06E4.5	0.985299	-0.0213797	0.05021	0.36726	No	No	No	No	No	No	No
WBGene00015535; Dscr: none available; Molecule: C06E4.6; Class: not known ...	C06E4.6	1.43562	0.367613	0.346873	0.783514	No	No	No	No	No	No	No
WBGene00015537; Dscr: none available; Molecule: C06E4.8; Class: not known ...	C06E4.8	0.680301	-0.557388	0.022328	0.234524	No	No	No	No	No	No	No
WBGene00015539; Dscr: none available; Molecule: C06E7.2; Class: not known ...	C06E7.2	0.993225	-0.0028965	0.976827	0.995793	No	Yes	No	No	No	No	No
WBGene00015541; Dscr: none available; Molecule: C06E7.4; Class: not known ...	C06E7.4	0.797881	-0.321152	0.0170043	0.200118	No	No	No	No	No	No	No
WBGene00189995; Dscr: none available; Molecule: C06E7.88; Class: not known ...	C06E7.88	0.400567	-1.3122	3.94899e-05	0.0072937	Yes	No	No	No	No	No	No
WBGene00196795; Dscr: none available; Molecule: C06E7.89; Class: not known ...	C06E7.89	0.317451	-0.810508	0.360255	0.735247	No	No	No	No	No	No	No
WBGene00197617; Dscr: none available; Molecule: C06E7.90; Class: not known ...	C06E7.90	1.22766	0.254993	0.363165	0.732458	No	No	No	No	No	No	No
WBGene00199949; Dscr: none available; Molecule: C06E7.91; Class: not known ...	C06E7.91	1.04076	0.139324	0.760736	0.94571	No	No	No	No	No	No	No
WBGene00200982; Dscr: none available; Molecule: C06E7.92; Class: not known ...	C06E7.92	0.660953	-0.403766	0.353277	0.754552	No	No	No	No	No	No	No
WBGene00201030; Dscr: none available; Molecule: C06E7.93; Class: not known ...	C06E7.93	0.829119	-0.232259	0.466498	0.768221	No	No	No	No	No	No	No
WBGene00201872; Dscr: none available; Molecule: C06E7.94; Class: not known ...	C06E7.94	1.51315	0.449057	0.348088	0.778972	No	No	No	No	No	No	No
WBGene00219804; Dscr: none available; Molecule: C06E7.95; Class: not known ...	C06E7.95	1.2541	0.377333	0.434072	0.745965	No	No	No	No	No	No	No
WBGene00015544; Dscr: none available; Molecule: C06E8.5; Class: not known ...	C06E8.5	0.642592	-0.634633	9.06767e-05	0.0109786	Yes	No	No	No	No	No	No
WBGene00195582; Dscr: none available; Molecule: C06E8.6; Class: not known ...	C06E8.6	1.73621	0.76781	0.0304251	0.278895	No	No	No	No	No	No	No
WBGene00197812; Dscr: none available; Molecule: C06E8.7; Class: not known ...	C06E8.7	0.996569	-0.00519231	0.792818	0.957022	No	No	No	No	No	No	No
WBGene00015545; Dscr: none available; Molecule: C06G1.1a; Class: not known ...	C06G1.1	0.703335	-0.50354	0.000724583	0.0340583	Yes	No	No	No	No	No	No
WBGene00197189; Dscr: none available; Molecule: C06G1.10; Class: not known ...	C06G1.10	0.833936	-0.230934	0.705877	0.918306	No	No	No	No	No	No	No
WBGene00197243; Dscr: none available; Molecule: C06G1.11; Class: not known ...	C06G1.11	0.958456	-0.0723295	0.654469	0.892007	No	No	No	No	No	No	No
WBGene00198383; Dscr: none available; Molecule: C06G1.13; Class: not known ...	C06G1.13	1.27183	0.313934	0.234885	0.759327	No	No	No	No	No	No	No
WBGene00199489; Dscr: none available; Molecule: C06G1.14; Class: not known ...	C06G1.14	0.892566	-0.143804	0.340512	0.800431	No	No	No	No	No	No	No
WBGene00199612; Dscr: none available; Molecule: C06G1.15; Class: not known ...	C06G1.15	0.943521	-0.0891247	0.557169	0.835585	No	No	No	No	No	No	No
WBGene00201203; Dscr: none available; Molecule: C06G1.16; Class: not known ...	C06G1.16	0.998471	-0.00239432	0.926001	0.989962	No	No	No	No	No	No	No
WBGene00202059; Dscr: none available; Molecule: C06G1.17; Class: not known ...	C06G1.17	1.02267	0.0342706	0.673591	0.901631	No	No	No	No	No	No	No
WBGene00015546; Dscr: none available; Molecule: C06G1.2; Class: not known ...	C06G1.2	0.53457	-0.892582	0.0234734	0.241176	No	No	No	No	No	No	No
WBGene00015548; Dscr: none available; Molecule: C06G1.5a; Class: not known ...	C06G1.5	0.926616	-0.110997	0.204398	0.718681	No	No	No	No	No	No	No
WBGene00077591; Dscr: none available; Molecule: C06G1.6; Class: not known ...	C06G1.6	1.06338	-0.011804	0.977577	0.995846	No	No	No	No	No	No	No
WBGene00195401; Dscr: none available; Molecule: C06G1.7; Class: not known ...	C06G1.7	0.0997408	-1.30918	0.35335	0.75423	No	No	No	No	No	No	No
WBGene00196579; Dscr: none available; Molecule: C06G1.8; Class: not known ...	C06G1.8	1.18287	0.177929	0.709287	0.91987	No	No	No	No	No	No	No
WBGene00197103; Dscr: none available; Molecule: C06G1.9; Class: not known ...	C06G1.9	1.09147	0.114988	0.308622	0.81844	No	No	No	No	No	No	No
WBGene00022916; Dscr: none available; Molecule: C06G1.t4; Class: not known ...	C06G1.t4	1.09932	0.117197	0.525646	0.813301	No	No	No	No	No	No	No
ref Caenorhabditis elegans Protein TIN-9.1, isoform a [NM_068693] ...	C06G3.11a	0.962501	-0.0549313	0.485251	0.782764	No	No	No	No	No	No	No
wb Mitochondrial import inner membrane translocase subunit Tim9 [Source:UniProtKB/Swiss-Prot;Acc:Q17754] [C06G3.11b.1] ...	C06G3.11b	0.935793	-0.096346	0.184484	0.692943	No	No	No	No	No	No	No
WBGene00015549; Dscr: none available; Molecule: C06G3.3; Class: not known ...	C06G3.3	0.770751	-0.37727	0.000718165	0.0338919	Yes	No	No	No	No	No	No
WBGene00015550; Dscr: none available; Molecule: C06G3.4; Class: not known ...	C06G3.4	1.04617	0.0604927	0.40297	0.729067	No	No	No	No	No	No	No
WBGene00015551; Dscr: C06G3.5 is orthologous to human ADENOSINE DEAMINASE (ADA; OMIM:102700), which when mutated leads to severe combined immunodeficiency.; Molecule: C06G3.5a; Class: not known ...	C06G3.5	1.05661	0.0870797	0.380167	0.724785	No	No	No	No	No	No	No
WBGene00015552; Dscr: none available; Molecule: C06G3.6; Class: not known ...	C06G3.6	0.860672	-0.206762	0.139053	0.616564	No	No	No	No	No	No	No
WBGene00015554; Dscr: none available; Molecule: C06G3.8; Class: not known ...	C06G3.8	0.959101	-0.0664382	0.465559	0.767292	No	No	No	No	Yes	No	No
WBGene00015557; Dscr: none available; Molecule: C06G4.1; Class: not known ...	C06G4.1	1.51979	0.607007	0.000153154	0.0149034	Yes	No	No	Yes	Yes	No	No
WBGene00015558; Dscr: none available; Molecule: C06G4.4; Class: not known ...	C06G4.4	1.5276	0.666467	0.0438675	0.339257	No	Yes	No	No	No	No	No
WBGene00044446; Dscr: none available; Molecule: C06G4.6; Class: not known ...	C06G4.6	0.44312	-1.30412	0.0444492	0.341735	No	No	No	No	No	No	No
WBGene00014669; Dscr: none available; Molecule: C06G8.3b; Class: not known ...	C06G8.3	1.083	0.115021	0.0313401	0.284021	No	No	No	No	No	No	No
wb Protein ATP-5 [Source:RefSeq peptide;Acc:NP_505829] [C06H2.1.1] ...	C06H2.1	0.997028	-0.00422269	0.881971	0.98588	No	No	No	No	No	No	No
WBGene00201058; Dscr: none available; Molecule: C06H2.10; Class: not known ...	C06H2.10	0.914907	-0.162219	0.6741	0.901928	No	No	No	No	No	No	No
WBGene00007386; Dscr: none available; Molecule: C06H2.2; Class: not known ...	C06H2.2	1.03343	0.0511885	0.578764	0.850159	No	No	No	Yes	No	No	No
WBGene00007390; Dscr: none available; Molecule: C06H2.6a; Class: not known ...	C06H2.6	0.971129	-0.0418815	0.347615	0.780995	No	No	No	Yes	No	No	No
WBGene00007391; Dscr: none available; Molecule: C06H2.7a; Class: not known ...	C06H2.7	0.87079	-0.200324	0.000350976	0.0229587	No	No	No	No	No	No	No
WBGene00198771; Dscr: none available; Molecule: C06H2.9; Class: not known ...	C06H2.9	1.18394	0.187249	0.433154	0.74534	No	No	No	No	No	No	No
WBGene00206499; Dscr: none available; Molecule: C06H5.11; Class: not known ...	C06H5.11	1.0961	0.084464	0.803311	0.961531	No	No	No	No	No	No	No
WBGene00219445; Dscr: none available; Molecule: C06H5.12; Class: not known ...	C06H5.12	0.561835	-0.808487	0.317323	0.818829	No	No	No	No	No	No	No
WBGene00219446; Dscr: none available; Molecule: C06H5.13; Class: not known ...	C06H5.13	0.520997	-0.893848	0.0649927	0.423028	No	No	No	No	No	No	No
WBGene00219447; Dscr: none available; Molecule: C06H5.14; Class: not known ...	C06H5.14	0.616418	-0.614989	0.16822	0.668369	No	No	No	No	No	No	No
WBGene00007394; Dscr: none available; Molecule: C06H5.6a; Class: not known ...	C06H5.6	1.16252	0.219922	0.00766049	0.129689	No	No	No	No	No	No	No
WBGene00044795; Dscr: none available; Molecule: C06H5.8a; Class: not known ...	C06H5.8	1.03463	0.0555563	0.643362	0.886099	No	No	No	No	No	No	No
WBGene00045346; Dscr: none available; Molecule: C06H5.9; Class: not known ...	C06H5.9	0.219942	-1.0902	0.289317	0.810699	No	No	No	No	No	No	No
gb C07534 Yuji Kohara unpublished cDNA:Strain N2 hermaphrodite embryo Caenorhabditis elegans cDNA clone yk141g4 3', mRNA sequence [C07534] ...	C07534	0.997045	-0.00417513	0.828515	0.971068	No	No	No	No	No	No	No
WBGene00197381; Dscr: none available; Molecule: C07A12.10; Class: not known ...	C07A12.10	0.305759	-0.836839	0.353593	0.753008	No	No	No	No	No	No	No
WBGene00197482; Dscr: none available; Molecule: C07A12.11; Class: not known ...	C07A12.11	1.00085	0.00115799	0.948978	0.991877	No	No	No	No	No	No	No
WBGene00198243; Dscr: none available; Molecule: C07A12.12; Class: not known ...	C07A12.12	1.44713	0.38772	0.45178	0.757977	No	No	No	No	No	No	No
WBGene00199374; Dscr: none available; Molecule: C07A12.13; Class: not known ...	C07A12.13	0.990109	-0.0198108	0.951807	0.992126	No	No	No	No	No	No	No
WBGene00201370; Dscr: none available; Molecule: C07A12.14; Class: not known ...	C07A12.14	0.648665	-0.471305	0.239708	0.763905	No	No	No	No	No	No	No
WBGene00201382; Dscr: none available; Molecule: C07A12.15; Class: not known ...	C07A12.15	5.84683	1.06477	0.369427	0.726999	No	No	No	No	No	No	No
WBGene00202406; Dscr: none available; Molecule: C07A12.16; Class: not known ...	C07A12.16	0.806442	-0.263277	0.427194	0.74238	No	No	No	No	No	No	No
WBGene00202464; Dscr: none available; Molecule: C07A12.17; Class: not known ...	C07A12.17	0.998905	-0.00206743	0.933331	0.990893	No	No	No	No	No	No	No
WBGene00206364; Dscr: none available; Molecule: C07A12.18a; Class: not known ...	C07A12.18	1.03495	0.0441926	0.635722	0.881662	No	No	No	No	No	No	No
WBGene00219805; Dscr: none available; Molecule: C07A12.19; Class: not known ...	C07A12.19	1.19682	0.280596	0.360278	0.735231	No	No	No	No	No	No	No
WBGene00015560; Dscr: none available; Molecule: C07A12.2; Class: not known ...	C07A12.2	0.646985	-0.605151	0.0320723	0.287887	No	No	No	No	No	No	No
WBGene00015561; Dscr: none available; Molecule: C07A12.7a; Class: not known ...	C07A12.7	0.912671	-0.123383	0.269772	0.795401	No	No	No	No	No	No	No
WBGene00196494; Dscr: none available; Molecule: C07A12.9; Class: not known ...	C07A12.9	0.882437	-0.0754511	0.837544	0.974183	No	No	No	No	No	No	No
WBGene00007397; Dscr: none available; Molecule: C07A4.2; Class: not known ...	C07A4.2	0.986499	-0.00293717	0.985336	0.997536	No	No	No	No	No	No	No
WBGene00007398; Dscr: none available; Molecule: C07A4.3; Class: not known ...	C07A4.3	0.984032	0.00017379	0.999209	0.999889	No	No	No	No	No	No	No
WBGene00196157; Dscr: none available; Molecule: C07A4.4; Class: not known ...	C07A4.4	1.37531	0.458857	0.0413224	0.329641	No	No	No	No	No	No	No
WBGene00196734; Dscr: none available; Molecule: C07A4.5; Class: not known ...	C07A4.5	0.728578	-0.325852	0.367259	0.728578	No	No	No	No	No	No	No
WBGene00197790; Dscr: none available; Molecule: C07A4.6; Class: not known ...	C07A4.6	0.823742	-0.169905	0.736931	0.934342	No	No	No	No	No	No	No
WBGene00197967; Dscr: none available; Molecule: C07A4.7; Class: not known ...	C07A4.7	1.08051	0.0599564	0.835453	0.973338	No	No	No	No	No	No	No
WBGene00198851; Dscr: none available; Molecule: C07A4.8; Class: not known ...	C07A4.8	0.823906	-0.228594	0.326419	0.817879	No	No	No	No	No	No	No
WBGene00198896; Dscr: none available; Molecule: C07A4.9; Class: not known ...	C07A4.9	1.30335	0.359862	0.0499055	0.365942	No	No	No	No	No	No	No
ref Caenorhabditis elegans Protein CLEC-162 (clec-162) mRNA, complete cds [NM_066747] ...	C07A9.1	0.608025	-0.549603	0.25893	0.784301	No	No	No	No	No	No	No
WBGene00007406; Dscr: none available; Molecule: C07A9.10; Class: not known ...	C07A9.10	0.318794	-0.500879	0.685595	0.908508	No	No	No	No	No	No	No
WBGene00043994; Dscr: none available; Molecule: C07A9.12; Class: not known ...	C07A9.12	0.748806	-0.409822	0.0081898	0.134963	No	No	No	No	No	No	No
WBGene00044227; Dscr: none available; Molecule: C07A9.13; Class: not known ...	C07A9.13	0.636941	-0.563086	0.12357	0.587868	No	No	No	No	No	No	No
WBGene00045124; Dscr: none available; Molecule: C07A9.14; Class: not known ...	C07A9.14	0.900839	-0.171891	0.298701	0.815502	No	No	No	No	No	No	No
WBGene00199493; Dscr: none available; Molecule: C07A9.15; Class: not known ...	C07A9.15	0.999288	-0.00103578	0.770695	0.949742	No	No	No	No	No	No	No
WBGene00200150; Dscr: none available; Molecule: C07A9.16; Class: not known ...	C07A9.16	0.639444	-0.590308	0.0469247	0.353723	No	No	No	No	No	No	No
[truncated: 28,243 more rows]
